# Supplementary material for: CCHCR1-astrin interaction promotes centriole duplication through recruitment of CEP72
Source: BMC Biol. 2022 Oct 24;20:240. doi: 10.1186/s12915-022-01437-6 (PMC9590400; doi:10.1186/s12915-022-01437-6)
Supplement: Supplementary file 6 — Additional file 6. Individual data values. Raw data of Fig. 3A,B,F,G,7C and 7I. [file 12915_2022_1437_MOESM6_ESM.xlsx]

## Sheet: Sheet1
Fig 3A
	First	Second	Third	P-value
siNC	102.075	90.7955	119.787	NC/siAstrin	NC/siHCR
siastrin	47.7685	41.7834	53.0985	0.0084	0.0046
siHCR	12.9267	9.72101	17.5651
Fig 3B
	First	Second	Third	P-value
GFP	101.231	90.673	103.543	0.001
GFP-astrin	187.343	167.656	198.642
Fig 3F
	First	Second	Third	Fourth	P-value
siNC	114.2	92.5	111.6	81.1	0.9853
siastrin	130.5	79.8	107.6	82.6
Fig 3G
	First	Second	Third	Fourth	P-value
Ctrl+DMSO	107.984	95.2756	112.404	84.368	0.0032
astrin-KO+DMSO	68.6403	58.9633	66.2105	42.9922
Ctrl+MG132	195.304	198.653	210.155	169.867	0.5243
astrin-KO+MG132	192.641	189.324	201.669	153.807
Fig 7C
Securin
	First	Second	Third	P-value
Non-sync	0.428571	0.339233	0.090361
siNC	0.568389	0.733333	0.899441
siAstrin	0.269481	0.42623	0.30086	0.0198	NC/siAstrin
siHCR	0.318328	0.476923	0.466667	0.0447	NC/siHCR
siCEP72	0.372159	0.281818	0.562814	0.0471	NC/siCEP72
Cleaved Separase
	First	Second	Third	P-value
Non-sync	0.638484	0.982301	0.641566
siNC	0.586626	0.615152	0.522346
siAstrin	0.827922	0.740437	0.796562	0.0047	NC/siAstrin
siHCR	0.884244	0.803077	0.926984	0.0029	NC/siHCR
siCEP72	0.875	0.89697	0.952261	0.0007	NC/siCEP72
Fig 7I
Tumor Size records
	Ctrl					HCR-KO					Astrin-KO
Days	First	Second	Third	Fourth	Fifth	First	Second	Third	Fourth	Fifth	First	Second	Third	Fourth	Fifth
3	1	1	1	1	1	1	1	1	1	1	1	1	1	1	1
6	5.2	4.72	5.88	6.2	3.12	2.87	2.15	1.56	1.71	1.54	2.55	2.21	3.01	1.67	1.21
9	10.88	13.95	23.52	20.28	6.82	6.2	4.5	2.64	3.6	3.06	5.88	4.68	6.72	3.24	1.2
12	28.8	50.935	68.912	28.518	58.528	18.56	9.28	11.48	9.28	14.57	15.75	10.2	7.83	3.8	17.94
15	35.96	91.84	49.68	66.3	95.2	16.77	30.16	17.63	8.4	17.44	19.6	39.04	18.8	12.6	22.08
18	79.95	83.16	66.64	111.36	132.98	56.96	44	35.19	46.74	30.78	52.7	44.53	40.95	14.4	12.15
ANOVA table	SS	DF	MS	F (DFn, DFd)	P value
	13139	2	6570	F (2, 12) = 34.51	P<0.0001
Tumor Weight at day 18
	First	Second	Third	Fourth	Fifth
Ctrl	0.37	0.46	0.35	0.42	0.47
HCR-KO	0.17	0.16	0.12	0.18	0.11
Astrin-KO	0.19	0.17	0.11	0.13	0.15
ANOVA table	SS	DF	MS	F (DFn, DFd)	P value
	0.2341	2	0.117	F (2, 12) = 73.15	P<0.0001
