# Supplementary material for: CCHCR1-astrin interaction promotes centriole duplication through recruitment of CEP72
Source: BMC Biol. 2022 Oct 24;20:240. doi: 10.1186/s12915-022-01437-6 (PMC9590400; doi:10.1186/s12915-022-01437-6)
Supplement: Supplementary file 7 — Additional file 7. Raw data for Table 1. [file 12915_2022_1437_MOESM7_ESM.xlsx]

## Sheet: Sheet1
Protein IDs	Majority protein IDs	Peptide counts (all)	Peptide counts (razor+unique)	Peptide counts (unique)	Protein names	Gene names	Fasta headers	Number of proteins	Peptides	Razor + unique peptides	Unique peptides	Sequence coverage [%]	Unique + razor sequence coverage [%]	Unique sequence coverage [%]	Mol. weight [kDa]	Sequence length	Sequence lengths	Q-value	Score	Intensity	MS/MS count	Only identified by site	Reverse	Potential contaminant	id	Peptide IDs	Peptide is razor	Mod. peptide IDs	Evidence IDs	MS/MS IDs	Best MS/MS	Oxidation (M) site IDs	Oxidation (M) site positions
B0S7V6;A0A0G2JP87;A0A0G2JJ47;Q8TD31;A2ABH1;A0A0G2JHN4;A0A494C0D7;A0A494C023;A0A140T9J5;A0A0G2JJZ1;A2ABH3;E7EPK4;E9PGB6;A0A0G2JHL6;A2ABH4;A0A0G2JHL3;E7EQE8;E7EQC5;E9PHV1;D6RAE7;A0A0G2JIL2;D6RDI7;B0V092;A2ABH5	B0S7V6;A0A0G2JP87;A0A0G2JJ47;Q8TD31;A2ABH1;A0A0G2JHN4;A0A494C0D7;A0A494C023	82;80;75;75;68;42;42;42;35;22;19;19;18;18;16;16;15;15;14;13;13;11;11;9	82;80;75;75;68;42;42;42;35;22;19;19;18;18;16;16;15;15;14;13;13;11;11;9	10;10;10;6;6;7;3;3;3;3;3;3;3;2;3;0;3;3;3;3;3;2;2;2	Coiled-coil alpha-helical rod protein 1	CCHCR1	tr|B0S7V6|B0S7V6_HUMAN Coiled-coil alpha-helical rod protein 1 OS=Homo sapiens OX=9606 GN=CCHCR1 PE=1 SV=1;tr|A0A0G2JP87|A0A0G2JP87_HUMAN Coiled-coil alpha-helical rod protein 1 OS=Homo sapiens OX=9606 GN=CCHCR1 PE=1 SV=1;tr|A0A0G2JJ47|A0A0G2JJ47_HUMAN Coi	24	82	82	10	75.8	75.8	12	88.725	782	782;870;729;782;729;316;365;379;316;188;188;191;158;256;152;256;139;140;159;126;171;115;118;216	0	323.31	171180000000	420				51	6;8;9;32;35;109;110;145;173;192;206;219;235;236;237;241;242;274;363;510;519;522;523;524;533;534;561;562;563;593;594;598;614;615;633;636;637;660;661;672;673;703;710;711;722;723;734;769;770;772;813;820;821;822;826;827;838;839;843;854;871;876;877;879;880;881;945;947;1000;1001;1066;1067;1097;1114;1117;1172;1173;1176;1177;1192;1210;1245	True;True;True;True;True;True;True;True;True;True;True;True;True;True;True;True;True;True;True;True;True;True;True;True;True;True;True;True;True;True;True;True;True;True;True;True;True;True;True;True;True;True;True;True;True;True;True;True;True;True;True;True;True;True;True;True;True;True;True;True;True;True;True;True;True;True;True;True;True;True;True;True;True;True;True;True;True;True;True;True…	7;9;10;33;36;112;113;148;177;178;198;215;228;245;246;247;248;252;253;286;376;534;543;546;547;548;557;558;586;587;588;589;620;621;625;641;642;643;644;665;668;669;692;693;694;705;706;736;737;745;746;747;748;760;761;762;763;764;765;766;778;779;780;817;818;820;821;862;869;870;871;875;876;887;888;889;893;904;921;926;927;928;930;931;932;1001;1003;1058;1059;1125;1126;1159;1176;1179;1180;1237;1238;1241;1…	7;9;10;11;12;13;38;41;130;131;132;173;209;210;211;212;213;214;235;236;237;260;274;292;293;294;295;296;297;298;302;303;304;343;452;656;657;658;659;672;673;676;677;678;679;680;681;682;683;684;685;694;695;731;732;733;734;735;736;737;738;739;740;741;742;782;783;784;785;786;787;788;789;790;791;795;812;813;814;815;816;817;818;819;820;821;822;853;856;857;858;859;860;861;862;863;888;889;890;903;904;905;9…	11;12;14;15;16;17;18;19;20;21;22;23;24;60;63;167;168;169;212;213;253;254;255;256;257;258;259;260;261;262;263;286;287;288;289;314;332;353;354;355;356;357;358;359;360;361;362;366;367;368;414;537;538;539;540;768;769;770;771;772;773;774;787;788;789;790;794;795;796;797;798;799;800;801;802;803;804;805;806;807;808;809;810;811;812;813;814;815;816;817;818;827;828;829;830;831;873;874;875;876;877;878;879;88…	11;14;18;60;63;167;169;213;257;286;314;332;356;358;359;366;368;414;537;773;787;800;810;815;827;831;874;876;890;941;949;956;988;993;1031;1034;1043;1070;1072;1086;1094;1131;1148;1153;1186;1199;1254;1309;1310;1314;1371;1379;1387;1389;1394;1399;1419;1423;1429;1444;1471;1487;1489;1492;1494;1495;1611;1621;1695;1698;1794;1801;1846;1868;1890;1961;1967;1976;1979;2005;2033;2084	1;2;3;4;5;6;7;10;11	1;27;60;120;127;277;345;447;683
P11498;A0A494C016;A0A494C101;A0A494C0T2;E9PRE7;E9PS68;A0A494BZT5;H0YJ41;REV__Q8N3D4;Q5BKY1;Q9P203	P11498;A0A494C016	63;33;25;25;22;17;4;1;1;1;1	63;33;25;25;22;17;4;1;1;1;1	63;33;25;25;22;17;4;1;1;1;1	Pyruvate carboxylase, mitochondrial	PC	sp|P11498|PYC_HUMAN Pyruvate carboxylase, mitochondrial OS=Homo sapiens OX=9606 GN=PC PE=1 SV=2;tr|A0A494C016|A0A494C016_HUMAN Pyruvate carboxylase, mitochondrial OS=Homo sapiens OX=9606 GN=PC PE=1 SV=1	11	63	63	63	62.5	62.5	62.5	129.63	1178	1178;631;483;531;489;298;68;747;1523;277;1132	0	323.31	15594000000	170				140	20;21;22;31;57;130;147;148;155;160;181;194;200;226;244;260;264;291;292;300;309;324;357;367;371;381;407;423;425;428;463;493;500;507;556;572;623;668;759;760;811;836;868;869;878;882;903;907;916;922;943;944;999;1073;1084;1099;1115;1116;1120;1164;1196;1198;1243	True;True;True;True;True;True;True;True;True;True;True;True;True;True;True;True;True;True;True;True;True;True;True;True;True;True;True;True;True;True;True;True;True;True;True;True;True;True;True;True;True;True;True;True;True;True;True;True;True;True;True;True;True;True;True;True;True;True;True;True;True;True;True	21;22;23;32;59;133;150;151;158;163;186;187;200;201;207;236;255;256;272;276;303;304;312;321;336;370;381;382;386;387;397;398;425;442;444;447;484;515;516;523;524;531;580;598;652;653;701;805;806;807;808;860;885;918;919;929;933;956;960;969;970;976;999;1000;1057;1133;1144;1145;1161;1177;1178;1183;1227;1228;1264;1266;1313	24;25;26;36;37;70;71;155;156;175;176;177;184;185;191;192;222;223;224;239;240;241;242;243;244;251;282;306;307;325;330;331;361;362;363;372;373;384;399;400;444;458;459;464;465;476;477;478;510;531;532;534;537;538;580;622;623;624;625;626;635;636;637;638;639;649;650;651;724;725;753;833;834;835;836;837;838;897;898;899;1039;1040;1041;1042;1043;1044;1110;1144;1145;1188;1189;1190;1206;1211;1237;1238;1242;1…	36;37;38;39;40;41;42;43;44;55;56;57;58;59;101;102;193;194;195;215;216;217;225;226;227;233;234;235;273;274;275;291;292;293;294;295;296;303;341;342;343;370;371;372;390;395;396;397;398;399;434;435;436;446;447;460;477;478;479;480;525;526;527;546;547;548;553;554;567;568;569;570;571;572;573;574;611;632;633;634;635;637;640;641;686;732;733;734;735;736;745;746;747;748;749;750;751;761;762;763;864;865;866;9…	36;38;43;55;102;193;215;217;225;233;274;295;303;343;372;390;399;434;435;447;460;477;526;546;554;568;611;632;637;640;686;735;748;762;864;904;1014;1079;1294;1296;1369;1416;1464;1468;1491;1496;1525;1531;1544;1552;1605;1608;1690;1813;1828;1848;1884;1887;1894;1949;2012;2019;2081	24;25;26;27;28;29;30;31;32;33;34;35;36;37;38	41;75;508;566;641;724;743;828;854;881;900;921;1095;1098;1116
Q6P2E9;I3L2F4;I3L3M2;I3L0V0	Q6P2E9	38;6;5;4	38;6;5;4	38;6;5;4	Enhancer of mRNA-decapping protein 4	EDC4	sp|Q6P2E9|EDC4_HUMAN Enhancer of mRNA-decapping protein 4 OS=Homo sapiens OX=9606 GN=EDC4 PE=1 SV=1	4	38	38	38	39.6	39.6	39.6	151.66	1401	1401;135;176;154	0	323.31	1480500000	71				208	1;44;86;121;166;193;207;265;271;280;307;317;331;333;334;343;348;361;362;366;419;471;492;553;575;589;686;688;689;812;837;851;895;930;931;934;975;1139	True;True;True;True;True;True;True;True;True;True;True;True;True;True;True;True;True;True;True;True;True;True;True;True;True;True;True;True;True;True;True;True;True;True;True;True;True;True	1;2;45;88;124;169;170;199;216;277;283;292;319;329;343;345;346;355;360;374;375;380;438;492;514;577;601;615;616;719;721;722;861;886;901;947;948;984;985;988;989;1032;1202	1;2;55;103;146;198;199;200;238;261;332;340;350;382;392;408;410;411;426;427;432;449;450;451;457;526;527;596;620;621;720;721;756;757;774;775;776;777;922;923;925;926;927;1111;1146;1168;1226;1227;1279;1280;1281;1286;1287;1288;1342;1343;1547	1;2;3;4;5;6;86;139;184;242;243;244;290;315;316;400;411;421;422;457;458;468;488;490;491;507;508;513;532;533;534;535;536;545;627;628;704;728;729;730;731;860;861;907;908;927;928;929;930;1111;1112;1114;1115;1116;1370;1418;1440;1513;1514;1568;1569;1570;1571;1572;1573;1574;1581;1582;1583;1584;1585;1660;1661;1915	4;86;139;184;242;290;316;400;411;422;458;468;488;490;491;507;513;532;533;545;627;704;728;861;908;930;1111;1114;1116;1370;1418;1440;1514;1568;1572;1584;1661;1915	64;65;66;67;68;69	1062;1110;1133;1156;1188;1358
Q96R06;J3KTQ0;F5GZT2;K7ELG0;K7ELC8;E9PMD0;J3QS12;J3KSV2;J3QRV8	Q96R06	26;7;5;4;4;3;2;1;1	26;7;5;4;4;3;2;1;1	26;7;5;4;4;3;2;1;1	Sperm-associated antigen 5	SPAG5	sp|Q96R06|SPAG5_HUMAN Sperm-associated antigen 5 OS=Homo sapiens OX=9606 GN=SPAG5 PE=1 SV=2	9	26	26	26	27.3	27.3	27.3	134.42	1193	1193;238;272;185;186;336;129;72;73	0	323.31	629530000	43				228	112;156;195;205;245;256;268;387;415;453;484;546;547;560;581;761;860;909;965;966;967;989;1011;1035;1071;1165	True;True;True;True;True;True;True;True;True;True;True;True;True;True;True;True;True;True;True;True;True;True;True;True;True;True	115;159;202;214;257;268;280;404;405;433;434;474;505;506;570;571;584;585;607;809;910;962;1021;1022;1023;1047;1069;1093;1131;1229;1230	134;186;187;245;246;259;308;321;335;336;484;485;519;520;521;522;568;609;610;710;711;712;729;730;766;1045;1179;1245;1246;1328;1329;1330;1360;1387;1388;1414;1462;1575;1576;1577	171;228;229;297;298;313;373;386;403;404;580;581;582;583;620;621;622;623;674;717;718;847;848;849;870;871;872;918;1297;1452;1453;1534;1535;1645;1646;1647;1679;1712;1713;1747;1811;1951;1952;1953	171;229;297;313;373;386;404;583;622;674;717;847;848;871;918;1297;1452;1534;1645;1646;1647;1679;1713;1747;1811;1952	72;73;74;75;76	152;275;355;606;781
A0A087WVQ6;Q00610;J3KS13;P53675;A0A087WX41;J3KSQ2;K7EJJ5;J3QL20;J3KRF5;F5H5N6;A0A087WV74;A0A087WXH4	A0A087WVQ6;Q00610	26;26;10;7;6;3;3;2;1;1;1;1	26;26;10;7;6;3;3;2;1;1;1;1	26;26;10;7;6;3;3;2;1;1;1;1	Clathrin heavy chain;Clathrin heavy chain 1	CLTC	tr|A0A087WVQ6|A0A087WVQ6_HUMAN Clathrin heavy chain OS=Homo sapiens OX=9606 GN=CLTC PE=1 SV=1;sp|Q00610|CLH1_HUMAN Clathrin heavy chain 1 OS=Homo sapiens OX=9606 GN=CLTC PE=1 SV=5	12	26	26	26	18.9	18.9	18.9	192.06	1679	1679;1675;612;1640;1260;122;222;97;131;169;369;463	0	274.88	456110000	30				2	78;111;227;370;394;479;494;495;505;548;567;591;626;640;775;783;784;885;1052;1102;1111;1137;1182;1197;1209;1227	True;True;True;True;True;True;True;True;True;True;True;True;True;True;True;True;True;True;True;True;True;True;True;True;True;True	80;114;237;385;412;500;517;518;529;572;593;618;656;672;824;832;833;936;1111;1164;1173;1200;1247;1265;1277;1296	94;133;283;462;463;493;604;627;628;645;646;713;714;747;779;780;841;866;1068;1078;1079;1214;1435;1502;1512;1545;1601;1626;1639;1659	130;170;344;551;552;592;712;737;738;757;758;850;851;898;932;933;934;1017;1047;1324;1325;1335;1336;1499;1772;1852;1862;1913;1986;2016;2032;2055	130;170;344;551;592;712;737;738;758;850;898;934;1017;1047;1324;1335;1336;1499;1772;1852;1862;1913;1986;2016;2032;2055	0	99
P08238;Q58FF7;Q14568;F8W026;Q96GW1;A0A1W2PRR1;P14625;Q58FG1;Q58FF6	P08238	20;7;3;2;2;2;2;1;1	20;7;3;2;2;2;2;1;1	14;5;0;2;2;2;2;0;0	Heat shock protein HSP 90-beta	HSP90AB1	sp|P08238|HS90B_HUMAN Heat shock protein HSP 90-beta OS=Homo sapiens OX=9606 GN=HSP90AB1 PE=1 SV=4	9	20	20	14	30	30	19.6	83.263	724	724;597;343;48;315;315;803;418;505	0	240.37	820610000	28				137	25;183;246;247;249;267;389;395;412;433;506;579;788;873;924;948;1055;1133;1225;1226	True;True;True;True;True;True;True;True;True;True;True;True;True;True;True;True;True;True;True;True	26;189;258;259;261;279;407;413;430;452;530;605;837;923;978;1004;1114;1196;1293;1294;1295	30;226;309;310;311;314;334;487;494;515;516;543;647;648;762;763;1083;1194;1266;1267;1310;1440;1540;1541;1655;1656;1657;1658	48;49;277;374;375;376;379;402;585;586;593;616;617;646;647;759;760;914;915;1340;1473;1555;1556;1625;1777;1778;1908;1909;2051;2052;2053;2054	48;277;374;375;379;402;585;593;616;646;759;915;1340;1473;1555;1625;1777;1908;2051;2054	23	466
Q9UPN4;I3L2J8;I3L2X7;I3L316;I3L4M5	Q9UPN4;I3L2J8;I3L2X7	29;28;19;10;10	29;28;19;10;10	29;28;19;10;10	Centrosomal protein of 131 kDa	CEP131	sp|Q9UPN4|CP131_HUMAN Centrosomal protein of 131 kDa OS=Homo sapiens OX=9606 GN=CEP131 PE=1 SV=3;tr|I3L2J8|I3L2J8_HUMAN Centrosomal protein of 131 kDa OS=Homo sapiens OX=9606 GN=CEP131 PE=1 SV=1;tr|I3L2X7|I3L2X7_HUMAN Centrosomal protein of 131 kDa (Fragme	5	29	29	29	30.7	30.7	30.7	122.15	1083	1083;1047;524;206;307	0	214.07	368630000	28				247	7;38;72;172;174;266;358;372;410;566;605;607;666;670;678;707;786;816;818;849;852;853;872;908;937;979;997;1104;1149	True;True;True;True;True;True;True;True;True;True;True;True;True;True;True;True;True;True;True;True;True;True;True;True;True;True;True;True;True	8;39;74;176;179;278;371;388;428;592;632;634;699;703;711;741;835;865;867;899;902;903;922;961;993;1036;1055;1166;1212	8;48;87;88;208;215;333;445;466;513;745;746;802;804;895;901;913;950;951;1081;1115;1117;1166;1169;1170;1193;1243;1244;1292;1293;1347;1368;1505;1558	13;78;119;120;252;264;401;528;555;614;896;897;971;973;1077;1084;1102;1140;1141;1338;1374;1376;1438;1441;1442;1472;1532;1533;1589;1590;1665;1666;1687;1855;1933	13;78;119;252;264;401;528;555;614;897;971;973;1077;1084;1102;1140;1338;1374;1376;1438;1441;1442;1472;1533;1589;1666;1687;1855;1933	82	539
A0A1W2PPS1;Q00839;A0A1X7SBS1;A0A1W2PP35;Q5RI18;A0A1W2PQL0;A0A1W2PP34;A0A1W2PPL4;A0A1W2PPH7;A0A1W2PRZ7;A0A1W2PQ74;A0A1W2PQD4;A0A1W2PPE9;A0A1W2PRI6;A0A1W2PP22	A0A1W2PPS1;Q00839;A0A1X7SBS1;A0A1W2PP35;Q5RI18;A0A1W2PQL0;A0A1W2PP34;A0A1W2PPL4;A0A1W2PPH7;A0A1W2PRZ7;A0A1W2PQ74	20;20;19;16;15;14;14;14;14;12;12;9;2;1;1	20;20;19;16;15;14;14;14;14;12;12;9;2;1;1	20;20;19;16;15;14;14;14;14;12;12;9;2;1;1	Heterogeneous nuclear ribonucleoprotein U	HNRNPU	tr|A0A1W2PPS1|A0A1W2PPS1_HUMAN Heterogeneous nuclear ribonucleoprotein U OS=Homo sapiens OX=9606 GN=HNRNPU PE=1 SV=1;sp|Q00839|HNRPU_HUMAN Heterogeneous nuclear ribonucleoprotein U OS=Homo sapiens OX=9606 GN=HNRNPU PE=1 SV=6;tr|A0A1X7SBS1|A0A1X7SBS1_HUMAN	15	20	20	20	26.9	26.9	26.9	88.317	804	804;825;744;728;602;527;546;547;549;302;372;327;48;128;181	0	196.57	563240000	25				33	43;167;233;234;299;391;497;618;619;657;713;750;754;846;974;980;1179;1180;1186;1236	True;True;True;True;True;True;True;True;True;True;True;True;True;True;True;True;True;True;True;True	44;171;243;244;311;409;520;647;648;689;750;796;800;896;1031;1037;1244;1245;1251;1305;1306	54;201;290;291;371;489;490;630;631;826;827;828;885;964;1029;1030;1034;1162;1163;1340;1341;1348;1598;1599;1605;1669;1670	85;245;351;352;445;588;589;740;741;1002;1003;1004;1067;1157;1274;1275;1276;1280;1281;1434;1435;1657;1658;1659;1667;1983;1984;1990;2069;2070	85;245;351;352;445;589;741;1002;1003;1067;1157;1274;1281;1434;1659;1667;1983;1984;1990;2070	8;9	515;574
P13639	P13639	22	22	21	Elongation factor 2	EEF2	sp|P13639|EF2_HUMAN Elongation factor 2 OS=Homo sapiens OX=9606 GN=EEF2 PE=1 SV=4	1	22	22	21	27.9	27.9	26.7	95.337	858	858	0	169.89	541820000	26				143	119;151;152;217;223;225;276;320;330;342;349;504;782;874;875;1019;1025;1030;1119;1123;1222;1229	True;True;True;True;True;True;True;True;True;True;True;True;True;True;True;True;True;True;True;True;True;True	122;154;155;226;232;233;235;288;332;342;354;361;362;528;831;924;925;1077;1083;1088;1182;1186;1290;1298	142;143;180;181;272;278;279;281;345;395;407;425;433;434;435;436;643;644;1076;1077;1195;1196;1396;1402;1409;1525;1529;1652;1661	179;180;181;220;221;222;330;336;337;338;340;416;473;487;506;514;515;516;517;755;756;1333;1334;1474;1475;1721;1727;1738;1893;1897;2048;2059	180;220;221;330;337;340;416;473;487;506;516;755;1334;1474;1475;1721;1727;1738;1893;1897;2048;2059	40;41;42;43	453;454;697;781
P22314;Q5JRR6;Q5JRS1;Q5JRS3;Q5JRS2;Q5JRR9;Q5JRS0	P22314	12;4;2;2;2;2;2	12;4;2;2;2;2;2	12;4;2;2;2;2;2	Ubiquitin-like modifier-activating enzyme 1	UBA1	sp|P22314|UBA1_HUMAN Ubiquitin-like modifier-activating enzyme 1 OS=Homo sapiens OX=9606 GN=UBA1 PE=1 SV=3	7	12	12	12	16.4	16.4	16.4	117.85	1058	1058;506;173;195;234;270;284	0	164.65	234600000	14				149	17;84;85;444;515;531;558;667;747;755;949;1216	True;True;True;True;True;True;True;True;True;True;True;True	18;86;87;464;539;555;582;700;793;801;1005;1284	21;100;101;102;555;666;667;692;727;896;1025;1026;1035;1311;1646	33;136;137;138;660;781;782;825;868;1078;1270;1271;1282;1626;2039	33;136;137;660;781;825;868;1078;1270;1282;1626;2039
I3L2N2;O14641;I3L2W9;I3L0M7;I3L0Z8;A0A3B3ITC6;P54792;O14640	I3L2N2;O14641;I3L2W9	12;12;8;4;4;1;1;1	12;12;8;4;4;1;1;1	11;11;7;3;4;0;0;0	Segment polarity protein dishevelled homolog DVL-2	DVL2	tr|I3L2N2|I3L2N2_HUMAN Segment polarity protein dishevelled homolog DVL-2 OS=Homo sapiens OX=9606 GN=DVL2 PE=1 SV=1;sp|O14641|DVL2_HUMAN Segment polarity protein dishevelled homolog DVL-2 OS=Homo sapiens OX=9606 GN=DVL2 PE=1 SV=1;tr|I3L2W9|I3L2W9_HUMAN Seg	8	12	12	11	22.6	22.6	21	78.375	730	730;736;363;291;300;131;670;695	0	151.26	751210000	35				108	37;56;96;97;171;179;328;364;954;996;1141;1205	True;True;True;True;True;True;True;True;True;True;True;True	38;58;98;99;100;175;184;340;377;378;1010;1054;1204;1273	44;45;46;47;69;114;115;116;117;118;205;206;207;220;404;453;454;455;1316;1367;1549;1550;1635	66;67;68;69;70;71;72;73;74;75;76;77;100;150;151;152;153;154;155;249;250;251;269;270;271;484;541;542;543;1631;1686;1917;1918;1919;1920;2028	70;100;150;154;250;269;484;542;1631;1686;1919;2028	17;18	417;424
P53396;K7ESG8;K7EIE7	P53396	17;3;1	17;3;1	17;3;1	ATP-citrate synthase	ACLY	sp|P53396|ACLY_HUMAN ATP-citrate synthase OS=Homo sapiens OX=9606 GN=ACLY PE=1 SV=3	3	17	17	17	21	21	21	120.84	1101	1101;109;133	0	145.71	242350000	22				167	47;67;204;214;224;298;442;583;638;706;894;915;955;1029;1031;1110;1239	True;True;True;True;True;True;True;True;True;True;True;True;True;True;True;True;True	48;49;69;213;223;234;310;461;462;609;670;740;946;968;1011;1087;1089;1172;1309	58;59;81;257;258;268;280;370;552;553;768;864;948;949;1225;1253;1317;1408;1410;1511;1673	89;90;112;311;312;323;324;339;444;657;658;921;1045;1138;1139;1512;1542;1632;1736;1737;1739;1861;2074	90;112;311;323;339;444;657;921;1045;1139;1512;1542;1632;1737;1739;1861;2074	51;52	642;957
Q9P2N5;U3KPZ7;A0A087X0H9;Q5T8P6	Q9P2N5;U3KPZ7	16;15;2;2	16;15;2;2	16;15;2;2	RNA-binding protein 27	RBM27	sp|Q9P2N5|RBM27_HUMAN RNA-binding protein 27 OS=Homo sapiens OX=9606 GN=RBM27 PE=1 SV=2;tr|U3KPZ7|U3KPZ7_HUMAN Uncharacterized protein OS=Homo sapiens OX=9606 PE=1 SV=1	4	16	16	16	16.6	16.6	16.6	118.72	1060	1060;1027;1009;1007	0	144.44	396880000	18				242	46;68;99;329;468;485;498;513;662;682;685;729;792;1038;1068;1201	True;True;True;True;True;True;True;True;True;True;True;True;True;True;True;True	47;70;102;341;489;507;521;537;695;715;718;772;841;1096;1127;1128;1269	57;82;120;405;406;585;611;612;632;633;663;664;891;918;921;997;1087;1417;1457;1458;1631	88;113;114;157;485;486;691;719;720;742;743;778;779;1073;1107;1110;1234;1344;1750;1804;1805;2024	88;113;157;486;691;720;742;779;1073;1107;1110;1234;1344;1750;1804;2024	80;81	1;526
Q08211	Q08211	18	18	18	ATP-dependent RNA helicase A	DHX9	sp|Q08211|DHX9_HUMAN ATP-dependent RNA helicase A OS=Homo sapiens OX=9606 GN=DHX9 PE=1 SV=4	1	18	18	18	18.3	18.3	18.3	140.96	1270	1270	0	144.27	251020000	21				178	4;14;39;60;161;201;239;350;461;477;527;571;578;834;845;1062;1082;1240	True;True;True;True;True;True;True;True;True;True;True;True;True;True;True;True;True;True	5;15;40;62;164;208;250;363;482;498;551;597;604;883;895;1121;1142;1310	5;18;49;74;193;252;300;437;578;602;688;751;752;761;1142;1160;1161;1448;1449;1474;1674;1675	9;30;79;105;236;304;364;518;684;710;821;902;903;912;913;1414;1432;1433;1789;1790;1824;2075;2076	9;30;79;105;236;304;364;518;684;710;821;902;912;1414;1432;1789;1824;2075
Q8WX93;A0A3B3ISX8;H0YA05;F8WA26;H0Y952;D6RBH5;D6R9F5;D6RBB1;A0A087WX60;Q86TC9	Q8WX93	15;6;3;2;2;1;1;1;1;1	15;6;3;2;2;1;1;1;1;1	15;6;3;2;2;1;1;1;1;1	Palladin	PALLD	sp|Q8WX93|PALLD_HUMAN Palladin OS=Homo sapiens OX=9606 GN=PALLD PE=1 SV=3	10	15	15	15	12.5	12.5	12.5	150.56	1383	1383;384;160;164;512;83;90;96;1026;1320	0	140.29	200160000	17				224	13;158;209;252;263;429;430;517;599;642;746;828;891;896;1213	True;True;True;True;True;True;True;True;True;True;True;True;True;True;True	14;161;218;264;275;448;449;541;626;674;792;877;942;949;1281	17;189;263;317;328;329;539;540;669;670;796;868;1024;1133;1221;1228;1643	29;231;318;382;393;394;642;643;784;785;965;1049;1269;1402;1508;1515;2036	29;231;318;382;394;642;643;784;965;1049;1269;1402;1508;1515;2036
Q9P2M7;A6PVU7;A2A3M4	Q9P2M7	16;4;2	16;4;2	16;4;2	Cingulin	CGN	sp|Q9P2M7|CING_HUMAN Cingulin OS=Homo sapiens OX=9606 GN=CGN PE=1 SV=2	3	16	16	16	16.9	16.9	16.9	136.38	1197	1197;291;170	0	139.23	171600000	17				241	240;279;301;365;455;554;585;613;733;815;850;865;892;956;1087;1171	True;True;True;True;True;True;True;True;True;True;True;True;True;True;True;True	251;291;313;379;476;578;611;640;777;864;900;915;943;944;1012;1148;1236	301;348;349;374;456;570;722;770;811;1002;1114;1167;1185;1222;1223;1318;1483;1583	365;419;420;448;544;676;862;923;981;1239;1373;1439;1461;1509;1510;1633;1833;1959	365;419;448;544;676;862;923;981;1239;1373;1439;1461;1510;1633;1833;1959	79	283
Q14157;F8W726;Q5VU81;Q5VU80;Q5VU78;Q5VU77;Q5VU79;H0Y5H6;H7C2T8	Q14157;F8W726	11;10;4;4;4;4;3;1;1	11;10;4;4;4;4;3;1;1	11;10;4;4;4;4;3;1;1	Ubiquitin-associated protein 2-like	UBAP2L	sp|Q14157|UBP2L_HUMAN Ubiquitin-associated protein 2-like OS=Homo sapiens OX=9606 GN=UBAP2L PE=1 SV=2;tr|F8W726|F8W726_HUMAN Ubiquitin-associated protein 2-like OS=Homo sapiens OX=9606 GN=UBAP2L PE=1 SV=2	9	11	11	11	15	15	15	114.53	1087	1087;1079;182;234;280;350;265;383;399	0	129.63	226370000	15				188	165;222;332;434;541;542;752;814;856;864;961	True;True;True;True;True;True;True;True;True;True;True	168;231;344;453;565;566;798;863;906;914;1017	197;277;409;544;702;703;704;705;1032;1113;1175;1184;1323;1324	240;241;335;489;648;839;840;841;842;1278;1372;1447;1460;1638;1639;1640	241;335;489;648;840;841;1278;1372;1447;1460;1638
Q14697;F5H6X6;E9PKU7;E9PNH1	Q14697;F5H6X6;E9PKU7	14;13;11;4	14;13;11;4	14;13;11;4	Neutral alpha-glucosidase AB	GANAB	sp|Q14697|GANAB_HUMAN Neutral alpha-glucosidase AB OS=Homo sapiens OX=9606 GN=GANAB PE=1 SV=3;tr|F5H6X6|F5H6X6_HUMAN Neutral alpha-glucosidase AB OS=Homo sapiens OX=9606 GN=GANAB PE=1 SV=1;tr|E9PKU7|E9PKU7_HUMAN Neutral alpha-glucosidase AB OS=Homo sapiens	4	14	14	14	17.5	17.5	17.5	106.87	944	944;847;852;119	0	122.84	232900000	18				191	48;314;360;403;446;555;680;730;771;914;923;940;1199;1242	True;True;True;True;True;True;True;True;True;True;True;True;True;True	50;326;373;421;466;579;713;773;774;819;967;977;996;1267;1312	60;389;447;448;506;557;723;915;916;998;999;1061;1252;1264;1265;1296;1629;1677	91;465;530;531;607;662;863;1104;1105;1235;1236;1313;1541;1553;1554;1594;2021;2022;2078;2079	91;465;531;607;662;863;1104;1235;1313;1541;1554;1594;2022;2078	55;56	338;339
Q14974;J3QR48;J3KTM9;J3QKQ5	Q14974;J3QR48	11;6;5;2	11;6;5;2	11;6;5;2	Importin subunit beta-1	KPNB1	sp|Q14974|IMB1_HUMAN Importin subunit beta-1 OS=Homo sapiens OX=9606 GN=KPNB1 PE=1 SV=2;tr|J3QR48|J3QR48_HUMAN Importin subunit beta-1 (Fragment) OS=Homo sapiens OX=9606 GN=KPNB1 PE=1 SV=8	4	11	11	11	14.7	14.7	14.7	97.169	876	876;148;690;248	0	120.66	294620000	15				192	18;528;620;718;796;972;1080;1088;1093;1094;1145	True;True;True;True;True;True;True;True;True;True;True	19;552;649;755;845;1028;1029;1140;1149;1154;1155;1208	22;689;829;830;969;1092;1336;1337;1338;1472;1484;1489;1490;1491;1554	34;822;1005;1006;1162;1163;1350;1653;1654;1655;1822;1834;1839;1840;1841;1924	34;822;1005;1162;1350;1653;1822;1834;1839;1841;1924	57;58	1;533
Q86V48;E5RFK8;E5RHU7	Q86V48	15;3;1	15;3;1	15;3;1	Leucine zipper protein 1	LUZP1	sp|Q86V48|LUZP1_HUMAN Leucine zipper protein 1 OS=Homo sapiens OX=9606 GN=LUZP1 PE=1 SV=2	3	15	15	15	18.6	18.6	18.6	120.27	1076	1076;273;35	0	109.94	108230000	14				213	34;122;220;232;700;744;793;800;918;963;977;981;1021;1126;1193	True;True;True;True;True;True;True;True;True;True;True;True;True;True;True	35;125;229;242;733;790;842;849;972;1019;1034;1038;1079;1189;1261	40;147;275;289;938;1022;1088;1096;1258;1259;1326;1345;1349;1398;1532;1622	62;185;333;350;1128;1267;1345;1354;1547;1548;1642;1663;1668;1723;1900;2009	62;185;333;350;1128;1267;1345;1354;1547;1642;1663;1668;1723;1900;2009
Q6Y7W6;I1E4Y6;E7ESB6;C9JHW1;C9JW88;F8WCD5;C9JPV7;C9JXQ0;C9J0V6;C9JHT0;C9JRZ2;C9JH18	Q6Y7W6;I1E4Y6	9;8;4;3;2;2;2;2;2;2;2;1	9;8;4;3;2;2;2;2;2;2;2;1	9;8;4;3;2;2;2;2;2;2;2;1	PERQ amino acid-rich with GYF domain-containing protein 2	GIGYF2	sp|Q6Y7W6|GGYF2_HUMAN GRB10-interacting GYF protein 2 OS=Homo sapiens OX=9606 GN=GIGYF2 PE=1 SV=1;tr|I1E4Y6|I1E4Y6_HUMAN GRB10-interacting GYF protein 2 OS=Homo sapiens OX=9606 GN=GIGYF2 PE=1 SV=1	12	9	9	9	10.1	10.1	10.1	150.07	1299	1299;1321;836;720;68;92;93;99;106;112;115;149	0	106.13	72432000	8				209	5;27;90;146;199;281;478;665;939	True;True;True;True;True;True;True;True;True	6;28;92;149;206;293;499;698;995	6;32;108;174;250;351;603;894;1295	10;51;144;214;302;423;711;1076;1593	10;51;144;214;302;423;711;1076;1593
J3QS39;J3QTR3;F5H6Q2;F5GYU3;F5H2Z3;F5H265;B4DV12;F5H388;F5H747;F5GXK7;J3QKN0;Q5PY61;Q96C32;P62987;P62979;P0CG47;P0CG48;M0R1M6;M0R2S1;A0A2R8Y422;M0R1V7;Q49A90;J3QSA3;F5GZ39	J3QS39;J3QTR3;F5H6Q2;F5GYU3;F5H2Z3;F5H265;B4DV12;F5H388;F5H747;F5GXK7;J3QKN0;Q5PY61;Q96C32;P62987;P62979;P0CG47;P0CG48;M0R1M6;M0R2S1;A0A2R8Y422;M0R1V7;Q49A90	6;6;6;6;6;6;6;6;6;6;6;6;6;6;6;6;6;5;5;5;4;4;2;2	6;6;6;6;6;6;6;6;6;6;6;6;6;6;6;6;6;5;5;5;4;4;2;2	6;6;6;6;6;6;6;6;6;6;6;6;6;6;6;6;6;5;5;5;4;4;2;2	Ubiquitin-60S ribosomal protein L40;Ubiquitin;60S ribosomal protein L40;Ubiquitin-40S ribosomal protein S27a;Ubiquitin;40S ribosomal protein S27a;Polyubiquitin-B;Ubiquitin;Polyubiquitin-C;Ubiquitin	UBB;RPS27A;UBC;UBA52	tr|J3QS39|J3QS39_HUMAN Polyubiquitin-B (Fragment) OS=Homo sapiens OX=9606 GN=UBB PE=1 SV=1;tr|J3QTR3|J3QTR3_HUMAN Ubiquitin-40S ribosomal protein S27a (Fragment) OS=Homo sapiens OX=9606 GN=RPS27A PE=1 SV=1;tr|F5H6Q2|F5H6Q2_HUMAN Polyubiquitin-C (Fragment)	24	6	6	6	57	57	57	10.469	93	93;106;122;134;136;149;153;155;160;169;206;229;305;128;156;229;685;114;138;156;63;95;43;61	0	102.24	3100300000	26				57	269;470;841;1033;1053;1054	True;True;True;True;True;True	281;491;891;1091;1112;1113	337;338;587;588;589;590;591;592;593;594;595;1154;1155;1412;1436;1437;1438;1439	405;406;407;408;409;693;694;695;696;697;698;699;700;701;702;703;1426;1427;1742;1743;1744;1745;1773;1774;1775;1776	406;703;1426;1742;1773;1775
P42704;B8ZZ38;A0A0C4DG06;C9JCA9	P42704	11;4;4;3	11;4;4;3	11;4;4;3	Leucine-rich PPR motif-containing protein, mitochondrial	LRPPRC	sp|P42704|LPPRC_HUMAN Leucine-rich PPR motif-containing protein, mitochondrial OS=Homo sapiens OX=9606 GN=LRPPRC PE=1 SV=3	4	11	11	11	10.3	10.3	10.3	157.9	1394	1394;504;531;359	0	93.166	86356000	11				162	52;472;577;595;738;805;959;1004;1086;1130;1136	True;True;True;True;True;True;True;True;True;True;True	54;493;603;622;784;854;1015;1062;1147;1193;1199	65;597;759;760;792;1016;1104;1321;1380;1482;1537;1544	96;705;910;911;953;1260;1362;1636;1703;1832;1905;1912	96;705;910;953;1260;1362;1636;1703;1832;1905;1912	50	1177
O43707;H9KV75;P12814;H7C144;F5GXS2;A0A494C1A0;A0A087WSZ2;P35609;Q08043;K7EJH8;H0YJ11;G3V2W4;H0YJW3;G3V2N5;H7C5W8;F6THM6;G3V2E8;G3V5M4;G3V2X9;A0A494C033;A0A494C166	O43707;H9KV75;P12814	12;6;6;5;5;3;3;3;3;2;2;2;2;2;2;2;1;1;1;1;1	12;6;6;5;5;3;3;3;3;2;2;2;2;2;2;2;1;1;1;1;1	12;6;6;5;5;3;3;3;3;2;2;2;2;2;2;2;1;1;1;1;1	Alpha-actinin-4;Alpha-actinin-1	ACTN4;ACTN1	sp|O43707|ACTN4_HUMAN Alpha-actinin-4 OS=Homo sapiens OX=9606 GN=ACTN4 PE=1 SV=2;tr|H9KV75|H9KV75_HUMAN Alpha-actinin-1 OS=Homo sapiens OX=9606 GN=ACTN1 PE=1 SV=1;sp|P12814|ACTN1_HUMAN Alpha-actinin-1 OS=Homo sapiens OX=9606 GN=ACTN1 PE=1 SV=2	21	12	12	12	18.2	18.2	18.2	104.85	911	911;822;892;342;521;858;944;894;901;182;207;238;251;260;297;686;85;126;144;182;263	0	89.967	112820000	12				123	65;153;275;285;352;417;564;702;712;727;1032;1128	True;True;True;True;True;True;True;True;True;True;True;True	67;156;287;297;365;436;590;735;749;770;1090;1191	79;182;344;355;439;524;743;940;963;995;1411;1535	110;223;415;427;520;625;894;1130;1156;1232;1740;1741;1903	110;223;415;427;520;625;894;1130;1156;1232;1740;1903	19	883
Q5VY60;Q7Z4H7;Q5SYF9	Q5VY60;Q7Z4H7	11;11;5	11;11;5	11;11;5	HAUS augmin-like complex subunit 6	HAUS6	tr|Q5VY60|Q5VY60_HUMAN HAUS augmin-like complex subunit 6 OS=Homo sapiens OX=9606 GN=HAUS6 PE=1 SV=1;sp|Q7Z4H7|HAUS6_HUMAN HAUS augmin-like complex subunit 6 OS=Homo sapiens OX=9606 GN=HAUS6 PE=1 SV=2	3	11	11	11	15.6	15.6	15.6	91.127	802	802;955;183	0	81.539	153910000	12				204	139;308;435;508;518;695;720;797;798;867;1060	True;True;True;True;True;True;True;True;True;True;True	142;320;454;532;542;728;757;758;846;847;917;1119	167;383;545;652;653;671;933;971;972;1093;1094;1187;1446	206;459;649;764;765;786;1123;1165;1166;1351;1352;1463;1787	206;459;649;764;786;1123;1165;1351;1352;1463;1787	63	575
O75665;A6NF31;A0A0A0MS89	O75665;A6NF31	11;10;5	11;10;5	11;10;5	Oral-facial-digital syndrome 1 protein	OFD1	sp|O75665|OFD1_HUMAN Oral-facial-digital syndrome 1 protein OS=Homo sapiens OX=9606 GN=OFD1 PE=1 SV=1;tr|A6NF31|A6NF31_HUMAN Oral-facial-digital syndrome 1 protein OS=Homo sapiens OX=9606 GN=OFD1 PE=1 SV=1	3	11	11	11	13.7	13.7	13.7	116.67	1012	1012;872;338	0	76.94	112230000	13				127	137;257;465;543;663;745;861;866;935;1142;1143	True;True;True;True;True;True;True;True;True;True;True	140;269;486;567;696;791;911;916;990;991;1205;1206	164;165;322;582;706;892;1023;1180;1186;1289;1290;1551;1552	203;204;387;688;843;1074;1268;1454;1462;1586;1587;1921;1922	203;387;688;843;1074;1268;1454;1462;1587;1921;1922	20	750
A0A0G2JPU2	A0A0G2JPU2	72	2	0			tr|A0A0G2JPU2|A0A0G2JPU2_HUMAN Coiled-coil alpha-helical rod protein 1 OS=Homo sapiens OX=9606 GN=CCHCR1 PE=1 SV=1	1	72	2	0	61.1	1.7	0	99.041	870	870	0	76.458	776150000	5				23	6;8;9;32;35;109;110;145;173;192;206;219;235;236;237;241;242;274;363;510;519;522;523;524;533;534;561;562;563;593;594;598;636;637;660;661;672;673;703;710;711;734;769;770;772;813;820;821;822;854;871;876;879;880;881;888;945;947;1000;1001;1066;1067;1097;1114;1117;1172;1173;1176;1177;1192;1212;1245	False;False;False;False;False;False;False;False;False;False;False;False;False;False;False;False;False;False;False;False;False;False;False;False;False;False;False;False;False;False;False;False;False;False;False;False;False;False;False;False;False;False;False;False;False;False;False;False;False;False;False;False;False;False;False;True;False;False;False;False;False;False;False;False;False;False;Fals…	7;9;10;33;36;112;113;148;177;178;198;215;228;245;246;247;248;252;253;286;376;534;543;546;547;548;557;558;586;587;588;589;620;621;625;668;669;692;693;694;705;706;736;737;745;746;747;748;778;779;780;817;818;820;821;862;869;870;871;904;921;926;927;930;931;932;939;1001;1003;1058;1059;1125;1126;1159;1176;1179;1180;1237;1238;1241;1242;1260;1280;1315	7;9;10;11;12;13;38;41;130;131;132;173;209;210;211;212;213;214;235;236;237;260;274;292;293;294;295;296;297;298;302;303;304;343;452;656;657;658;659;672;673;676;677;678;679;680;681;682;683;684;685;694;695;731;732;733;734;735;736;737;738;739;740;741;742;782;783;784;785;786;787;788;789;790;791;795;856;857;858;859;860;861;862;863;888;889;890;903;904;905;906;907;941;942;943;944;955;956;957;958;959;960;9…	11;12;14;15;16;17;18;19;20;21;22;23;24;60;63;167;168;169;212;213;253;254;255;256;257;258;259;260;261;262;263;286;287;288;289;314;332;353;354;355;356;357;358;359;360;361;362;366;367;368;414;537;538;539;540;768;769;770;771;772;773;774;787;788;789;790;794;795;796;797;798;799;800;801;802;803;804;805;806;807;808;809;810;811;812;813;814;815;816;817;818;827;828;829;830;831;873;874;875;876;877;878;879;88…	11;14;18;60;63;167;169;213;257;286;314;332;356;358;359;366;368;414;537;773;787;800;810;815;827;831;874;876;890;941;949;956;1034;1043;1070;1072;1086;1094;1131;1148;1153;1254;1309;1310;1314;1371;1379;1387;1389;1444;1471;1487;1492;1494;1495;1504;1611;1621;1695;1698;1794;1801;1846;1868;1890;1961;1967;1976;1979;2005;2035;2084	1;2;3;4;5;6;7	115;148;208;215;433;535;771
P09874;Q5VX84;Q5VX85	P09874	9;1;1	9;1;1	9;1;1	Poly [ADP-ribose] polymerase 1	PARP1	sp|P09874|PARP1_HUMAN Poly [ADP-ribose] polymerase 1 OS=Homo sapiens OX=9606 GN=PARP1 PE=1 SV=4	3	9	9	9	12.5	12.5	12.5	113.08	1014	1014;108;155	0	75.533	137570000	11				139	41;335;337;344;516;1045;1081;1122;1203	True;True;True;True;True;True;True;True;True	42;347;349;356;540;1103;1141;1185;1271	51;412;413;414;417;428;668;1424;1473;1528;1633	81;492;493;494;497;498;509;783;1757;1823;1896;2026	81;492;497;509;783;1757;1823;1896;2026
Q8TD16;A8MVZ6;Q96G01;A0A087WYJ7	Q8TD16	8;2;2;1	8;2;2;1	8;2;2;1	Protein bicaudal D homolog 2	BICD2	sp|Q8TD16|BICD2_HUMAN Protein bicaudal D homolog 2 OS=Homo sapiens OX=9606 GN=BICD2 PE=1 SV=1	4	8	8	8	10.9	10.9	10.9	93.532	824	824;827;975;173	0	71.673	95334000	8				222	55;230;376;537;629;691;801;863	True;True;True;True;True;True;True;True	57;240;392;561;659;724;850;913	68;287;470;698;844;929;1097;1183	99;348;559;834;1020;1119;1355;1459	99;348;559;834;1020;1119;1355;1459
Q12906;K7EKJ9;K7ERM6;K7ENK6;K7EM82;K7EJ09;K7ER69;K7EQR9	Q12906	11;3;2;2;2;2;2;1	11;3;2;2;2;2;2;1	11;3;2;2;2;2;2;1	Interleukin enhancer-binding factor 3	ILF3	sp|Q12906|ILF3_HUMAN Interleukin enhancer-binding factor 3 OS=Homo sapiens OX=9606 GN=ILF3 PE=1 SV=3	8	11	11	11	15.1	15.1	15.1	95.337	894	894;254;77;79;99;122;161;180	0	70.886	114590000	11				182	40;216;421;439;526;573;574;651;1144;1154;1160	True;True;True;True;True;True;True;True;True;True;True	41;225;440;458;550;599;600;683;1207;1217;1223	50;271;529;549;687;754;755;879;1553;1563;1569	80;329;630;654;820;905;906;1061;1923;1939;1945	80;329;630;654;820;905;906;1061;1923;1939;1945	53	15
A0A3B3ISC6;A0A3B3IS84;P53621;A0A3B3IT15;A0A3B3ISK1;A0A3B3ITV3;A0A3B3IU89;A0A3B3ITI7;A0A3B3IU78	A0A3B3ISC6;A0A3B3IS84;P53621;A0A3B3IT15	11;11;11;9;5;5;5;3;2	11;11;11;9;5;5;5;3;2	11;11;11;9;5;5;5;3;2	Coatomer subunit alpha;Xenin;Proxenin	COPA	tr|A0A3B3ISC6|A0A3B3ISC6_HUMAN Coatomer subunit alpha (Fragment) OS=Homo sapiens OX=9606 GN=COPA PE=1 SV=1;tr|A0A3B3IS84|A0A3B3IS84_HUMAN Coatomer subunit alpha OS=Homo sapiens OX=9606 GN=COPA PE=1 SV=1;sp|P53621|COPA_HUMAN Coatomer subunit alpha OS=Homo s	9	11	11	11	13.1	13.1	13.1	114.87	1024	1024;1204;1224;1204;455;609;682;452;121	0	69.115	75085000	8				40	128;354;483;622;777;819;842;973;1042;1195;1215	True;True;True;True;True;True;True;True;True;True;True	131;367;504;651;826;868;892;1030;1100;1263;1283	153;441;608;832;1070;1118;1156;1339;1421;1624;1645	191;522;716;1008;1327;1377;1428;1656;1754;2011;2038	191;522;716;1008;1327;1377;1428;1656;1754;2011;2038
P18206	P18206	10	10	10	Vinculin	VCL	sp|P18206|VINC_HUMAN Vinculin OS=Homo sapiens OX=9606 GN=VCL PE=1 SV=4	1	10	10	10	11.7	11.7	11.7	123.8	1134	1134	0	66.958	69435000	9				147	53;70;114;134;610;728;737;790;936;991	True;True;True;True;True;True;True;True;True;True	55;72;117;137;637;771;783;839;992;1049	66;85;136;160;808;996;1015;1085;1291;1362	97;117;173;199;978;1233;1259;1342;1588;1681	97;117;173;199;978;1233;1259;1342;1588;1681
P42224;J3KPM9;H7BZB5;E7ENM1;E7EPD2;D2KFR9	P42224;J3KPM9	10;9;2;2;2;2	10;9;2;2;2;2	10;9;2;2;2;2	Signal transducer and activator of transcription 1-alpha/beta;Signal transducer and activator of transcription	STAT1	sp|P42224|STAT1_HUMAN Signal transducer and activator of transcription 1-alpha/beta OS=Homo sapiens OX=9606 GN=STAT1 PE=1 SV=2;tr|J3KPM9|J3KPM9_HUMAN Signal transducer and activator of transcription OS=Homo sapiens OX=9606 GN=STAT1 PE=1 SV=1	6	10	10	10	15.9	15.9	15.9	87.334	750	750;714;58;150;180;193	0	61.304	63719000	10				161	82;187;212;253;296;310;1016;1152;1162;1235	True;True;True;True;True;True;True;True;True;True	84;193;221;265;308;322;1074;1215;1225;1304	98;230;266;318;367;368;385;1393;1561;1571;1667;1668	134;281;321;383;441;442;461;1718;1937;1947;2067;2068	134;281;321;383;442;461;1718;1937;1947;2068
P07900;G3V2J8	P07900	12;3	6;2	6;2	Heat shock protein HSP 90-alpha	HSP90AA1	sp|P07900|HS90A_HUMAN Heat shock protein HSP 90-alpha OS=Homo sapiens OX=9606 GN=HSP90AA1 PE=1 SV=5	2	12	6	6	21.6	11.3	11.3	84.659	732	732;174	0	60.746	82001000	5				135	25;182;188;243;248;389;395;787;948;1133;1226;1247	False;True;True;True;True;False;False;True;False;False;False;True	26;188;194;254;260;407;413;836;1004;1196;1295;1317	30;225;231;305;312;313;487;494;1082;1310;1540;1541;1658;1684	48;49;276;282;369;377;378;585;586;593;1339;1625;1908;1909;2054;2088	48;276;282;369;378;585;593;1339;1625;1908;2054;2088
P05023;M0R116;A0A2R8YEY8;A0A0A0MT26;P13637;B1AKY9;P50993;H0Y7C1;P20648;M0QXF2;Q13733;P54707	P05023;M0R116;A0A2R8YEY8;A0A0A0MT26;P13637	9;5;5;5;5;3;3;2;2;1;1;1	9;5;5;5;5;3;3;2;2;1;1;1	9;5;5;5;5;3;3;2;2;1;1;1	Sodium/potassium-transporting ATPase subunit alpha-1;Sodium/potassium-transporting ATPase subunit alpha-3	ATP1A1;ATP1A3	sp|P05023|AT1A1_HUMAN Sodium/potassium-transporting ATPase subunit alpha-1 OS=Homo sapiens OX=9606 GN=ATP1A1 PE=1 SV=1;tr|M0R116|M0R116_HUMAN Sodium/potassium-transporting ATPase subunit alpha OS=Homo sapiens OX=9606 GN=ATP1A3 PE=1 SV=1;tr|A0A2R8YEY8|A0A2R	12	9	9	9	11.8	11.8	11.8	112.89	1023	1023;983;1010;1226;1013;1009;1020;714;1035;251;1029;1039	0	58.524	51710000	8				133	136;355;383;491;496;649;962;1113;1134	True;True;True;True;True;True;True;True;True	139;368;400;513;519;681;1018;1175;1197	163;442;480;619;629;877;1325;1514;1542	202;523;576;727;739;1059;1641;1864;1910	202;523;576;727;739;1059;1641;1864;1910
Q99613;B5ME19;H3BPE3;H3BPE4	Q99613;B5ME19	7;7;1;1	7;7;1;1	7;7;1;1	Eukaryotic translation initiation factor 3 subunit C;Eukaryotic translation initiation factor 3 subunit C-like protein	EIF3C;EIF3CL	sp|Q99613|EIF3C_HUMAN Eukaryotic translation initiation factor 3 subunit C OS=Homo sapiens OX=9606 GN=EIF3C PE=1 SV=1;sp|B5ME19|EIFCL_HUMAN Eukaryotic translation initiation factor 3 subunit C-like protein OS=Homo sapiens OX=9606 GN=EIF3CL PE=1 SV=1	4	7	7	7	7.2	7.2	7.2	105.34	913	913;914;132;148	0	58.232	69827000	7				58	69;159;250;293;327;586;1018	True;True;True;True;True;True;True	71;162;262;305;339;612;1076	83;84;190;315;364;403;771;1395	115;116;232;380;437;483;924;1720	115;232;380;437;483;924;1720
Q5T6F2;A2A305;A0A0D9SFI5;Q5JV08	Q5T6F2;A2A305	6;3;1;1	6;3;1;1	6;3;1;1	Ubiquitin-associated protein 2	UBAP2	sp|Q5T6F2|UBAP2_HUMAN Ubiquitin-associated protein 2 OS=Homo sapiens OX=9606 GN=UBAP2 PE=1 SV=1;tr|A2A305|A2A305_HUMAN Ubiquitin-associated protein 2 (Fragment) OS=Homo sapiens OX=9606 GN=UBAP2 PE=1 SV=1	4	6	6	6	8.9	8.9	8.9	117.11	1119	1119;412;176;278	0	57.848	96988000	9				203	164;388;544;656;709;964	True;True;True;True;True;True	167;406;568;688;743;744;1020	196;486;707;708;884;953;954;1327	239;584;844;845;1066;1143;1144;1643;1644	239;584;844;1066;1143;1644	62	368
Q2M1P5;H0YIM7;A0A1B0GV47;Q86VH2;O75037;Q7Z4S6	Q2M1P5	8;1;1;1;1;1	7;1;1;1;1;1	7;1;1;1;1;1	Kinesin-like protein KIF7	KIF7	sp|Q2M1P5|KIF7_HUMAN Kinesin-like protein KIF7 OS=Homo sapiens OX=9606 GN=KIF7 PE=1 SV=2	6	8	7	7	6.6	6	6	150.59	1343	1343;290;1653;1401;1637;1674	0	55.009	58514000	7				197	208;251;297;565;687;726;880;1092	True;True;True;True;True;True;False;True	217;263;309;591;720;769;931;1153	262;316;369;744;924;994;1208;1209;1488	317;381;443;895;1113;1231;1493;1494;1838	317;381;443;895;1113;1231;1494;1838
P55060	P55060	8	8	8	Exportin-2	CSE1L	sp|P55060|XPO2_HUMAN Exportin-2 OS=Homo sapiens OX=9606 GN=CSE1L PE=1 SV=3	1	8	8	8	10.7	10.7	10.7	110.42	971	971	0	54.741	46461000	8				169	3;93;101;178;443;719;890;1140	True;True;True;True;True;True;True;True	4;95;104;183;463;756;941;1203	4;111;122;219;554;970;1220;1548	8;147;159;268;659;1164;1507;1916	8;147;159;268;659;1164;1507;1916
A0A494C1T9;Q6ZRV2;J3KPS2	A0A494C1T9;Q6ZRV2;J3KPS2	6;6;5	6;6;5	6;6;5	Protein FAM83H	FAM83H	tr|A0A494C1T9|A0A494C1T9_HUMAN Protein FAM83H OS=Homo sapiens OX=9606 GN=FAM83H PE=1 SV=1;sp|Q6ZRV2|FA83H_HUMAN Protein FAM83H OS=Homo sapiens OX=9606 GN=FAM83H PE=1 SV=3;tr|J3KPS2|J3KPS2_HUMAN Protein FAM83H (Fragment) OS=Homo sapiens OX=9606 GN=FAM83H PE	3	6	6	6	5.9	5.9	5.9	149.06	1380	1380;1179;906	0	51.844	48627000	5				44	54;103;184;400;413;551	True;True;True;True;True;True	56;106;190;418;431;575	67;124;227;502;517;718	98;161;278;602;618;858	98;161;278;602;618;858
O15061;A0A075B7B1;H0YL34;C9JIE4	O15061;A0A075B7B1;H0YL34	8;7;5;2	8;7;5;2	8;7;5;2	Synemin	SYNM	sp|O15061|SYNEM_HUMAN Synemin OS=Homo sapiens OX=9606 GN=SYNM PE=1 SV=2;tr|A0A075B7B1|A0A075B7B1_HUMAN Desmuslin, isoform CRA_a OS=Homo sapiens OX=9606 GN=SYNM PE=1 SV=1;tr|H0YL34|H0YL34_HUMAN Synemin OS=Homo sapiens OX=9606 GN=SYNM PE=1 SV=1	4	8	8	8	6.8	6.8	6.8	172.77	1565	1565;1253;967;339	0	50.019	53058000	6				119	210;282;374;906;960;1022;1023;1065	True;True;True;True;True;True;True;True	219;294;390;959;1016;1080;1081;1124	264;352;468;1241;1322;1399;1400;1452	319;424;557;1530;1637;1724;1725;1793	319;424;557;1530;1637;1724;1725;1793
P55884;C9JZG1	P55884	5;2	5;2	5;2	Eukaryotic translation initiation factor 3 subunit B	EIF3B	sp|P55884|EIF3B_HUMAN Eukaryotic translation initiation factor 3 subunit B OS=Homo sapiens OX=9606 GN=EIF3B PE=1 SV=3	2	5	5	5	8.1	8.1	8.1	92.48	814	814;302	0	49.664	33196000	5				171	290;382;392;731;1188	True;True;True;True;True	302;399;410;775;1253	360;479;491;1000;1607	433;575;590;1237;1992	433;575;590;1237;1992
Q13625	Q13625	7	7	7	Apoptosis-stimulating of p53 protein 2	TP53BP2	sp|Q13625|ASPP2_HUMAN Apoptosis-stimulating of p53 protein 2 OS=Homo sapiens OX=9606 GN=TP53BP2 PE=1 SV=2	1	7	7	7	8.8	8.8	8.8	125.61	1128	1128	0	49.393	63748000	6				186	643;697;751;794;978;1096;1158	True;True;True;True;True;True;True	675;730;797;843;1035;1157;1158;1221	869;935;1031;1089;1346;1493;1494;1567	1050;1125;1277;1346;1664;1843;1844;1943	1050;1125;1277;1346;1664;1843;1943	54	356
Q6P1N0;K7EJY5;K7EMP1	Q6P1N0;K7EJY5	7;4;1	7;4;1	7;4;1	Coiled-coil and C2 domain-containing protein 1A	CC2D1A	sp|Q6P1N0|C2D1A_HUMAN Coiled-coil and C2 domain-containing protein 1A OS=Homo sapiens OX=9606 GN=CC2D1A PE=1 SV=1;tr|K7EJY5|K7EJY5_HUMAN Coiled-coil and C2 domain-containing protein 1A (Fragment) OS=Homo sapiens OX=9606 GN=CC2D1A PE=1 SV=1	3	7	7	7	9.1	9.1	9.1	104.06	951	951;378;405	0	48.128	49545000	4				207	113;368;474;538;902;1044;1047	True;True;True;True;True;True;True	116;383;495;562;955;1102;1105	135;460;599;699;1236;1423;1426	172;549;707;835;836;1524;1756;1762	172;549;707;836;1524;1756;1762
P33176;A0A0G2JMZ6;J3KNA1;O60282;Q12840	P33176	6;1;1;1;1	6;1;1;1;1	6;1;1;1;1	Kinesin-1 heavy chain	KIF5B	sp|P33176|KINH_HUMAN Kinesin-1 heavy chain OS=Homo sapiens OX=9606 GN=KIF5B PE=1 SV=1	5	6	6	6	7.2	7.2	7.2	109.68	963	963;860;943;957;1032	0	46.898	26307000	5				155	600;817;835;893;919;1024	True;True;True;True;True;True	627;866;884;945;973;1082	797;1116;1143;1224;1260;1401	966;1375;1415;1511;1549;1726	966;1375;1415;1511;1549;1726
H0Y8C6;O00410;E7ETV3;H0Y3V4	H0Y8C6;O00410	5;5;1;1	5;5;1;1	5;5;1;1	Importin-5	IPO5	tr|H0Y8C6|H0Y8C6_HUMAN Importin-5 (Fragment) OS=Homo sapiens OX=9606 GN=IPO5 PE=1 SV=1;sp|O00410|IPO5_HUMAN Importin-5 OS=Homo sapiens OX=9606 GN=IPO5 PE=1 SV=4	4	5	5	5	6.6	6.6	6.6	123.75	1099	1099;1097;170;182	0	45.36	31806000	5				96	133;306;950;1091;1129	True;True;True;True;True	136;318;1006;1152;1192	159;381;1312;1487;1536	198;456;1627;1837;1904	198;456;1627;1837;1904
Q7KZF4;H7C597	Q7KZF4;H7C597	5;3	5;3	5;3	Staphylococcal nuclease domain-containing protein 1	SND1	sp|Q7KZF4|SND1_HUMAN Staphylococcal nuclease domain-containing protein 1 OS=Homo sapiens OX=9606 GN=SND1 PE=1 SV=1;tr|H7C597|H7C597_HUMAN Staphylococcal nuclease domain-containing protein 1 (Fragment) OS=Homo sapiens OX=9606 GN=SND1 PE=1 SV=1	2	5	5	5	7.3	7.3	7.3	102	910	910;231	0	43.225	39786000	6				210	587;743;899;976;1163	True;True;True;True;True	613;789;952;1033;1226	772;1021;1232;1344;1572	925;1266;1519;1520;1662;1948	925;1266;1519;1662;1948
A0A024R4E5;Q00341;C9JT62;C9JHS7;C9JK79;C9JHZ8;C9JES8;C9JZI8;C9J5E5;C9JIZ1;C9JHS9;C9J739;C9JMQ6;C9JQ82;C9JBS3;C9JEJ8;C9JHN6;H7C0A4;H0Y394	A0A024R4E5;Q00341;C9JT62;C9JHS7;C9JK79;C9JHZ8;C9JES8;C9JZI8;C9J5E5;C9JIZ1	3;3;2;2;2;2;2;2;2;2;1;1;1;1;1;1;1;1;1	3;3;2;2;2;2;2;2;2;2;1;1;1;1;1;1;1;1;1	3;3;2;2;2;2;2;2;2;2;1;1;1;1;1;1;1;1;1	Vigilin	HDLBP	tr|A0A024R4E5|A0A024R4E5_HUMAN High density lipoprotein binding protein (Vigilin), isoform CRA_a OS=Homo sapiens OX=9606 GN=HDLBP PE=1 SV=1;sp|Q00341|VIGLN_HUMAN Vigilin OS=Homo sapiens OX=9606 GN=HDLBP PE=1 SV=2;tr|C9JT62|C9JT62_HUMAN Vigilin (Fragment) O	19	3	3	3	3.3	3.3	3.3	141.44	1268	1268;1268;96;126;128;141;147;164;221;224;17;19;46;53;69;79;81;332;973	0	43.185	23804000	3				0	51;132;982	True;True;True	53;135;1039	63;64;158;1350	94;95;197;1669	94;197;1669
Q13263;M0R0K9	Q13263;M0R0K9	3;2	3;2	3;2	Transcription intermediary factor 1-beta	TRIM28	sp|Q13263|TIF1B_HUMAN Transcription intermediary factor 1-beta OS=Homo sapiens OX=9606 GN=TRIM28 PE=1 SV=5;tr|M0R0K9|M0R0K9_HUMAN Transcription intermediary factor 1-beta (Fragment) OS=Homo sapiens OX=9606 GN=TRIM28 PE=1 SV=1	2	3	3	3	8	8	8	88.549	835	835;460	0	42.816	24182000	4				185	15;490;690	True;True;True	16;512;723	19;618;928	31;726;1117;1118	31;726;1118
O43143	O43143	7	7	7	Pre-mRNA-splicing factor ATP-dependent RNA helicase DHX15	DHX15	sp|O43143|DHX15_HUMAN Pre-mRNA-splicing factor ATP-dependent RNA helicase DHX15 OS=Homo sapiens OX=9606 GN=DHX15 PE=1 SV=2	1	7	7	7	10.6	10.6	10.6	90.932	795	795	0	42.117	32013000	7				122	278;416;958;1017;1039;1095;1224	True;True;True;True;True;True;True	290;435;1014;1075;1097;1156;1292	347;523;1320;1394;1418;1492;1654	418;624;1635;1719;1751;1842;2050	418;624;1635;1719;1751;1842;2050
P19367;B1AR63;B1AR62;E9PB90;P52789	P19367;B1AR63	6;3;1;1;1	6;3;1;1;1	6;3;1;1;1	Hexokinase-1;Hexokinase	HK1	sp|P19367|HXK1_HUMAN Hexokinase-1 OS=Homo sapiens OX=9606 GN=HK1 PE=1 SV=3;tr|B1AR63|B1AR63_HUMAN Phosphotransferase (Fragment) OS=Homo sapiens OX=9606 GN=HK1 PE=1 SV=8	5	6	6	6	7.7	7.7	7.7	102.48	917	917;290;114;889;917	0	41.838	42909000	6				148	124;322;404;679;889;1083	True;True;True;True;True;True	127;334;422;712;940;1143	149;397;507;914;1219;1475	187;475;608;1103;1506;1825	187;475;608;1103;1506;1825
H7BZW2;Q6P2H3	H7BZW2;Q6P2H3	6;6	6;6	6;6	Centrosomal protein of 85 kDa	CEP85	tr|H7BZW2|H7BZW2_HUMAN Centrosomal protein of 85 kDa (Fragment) OS=Homo sapiens OX=9606 GN=CEP85 PE=1 SV=1;sp|Q6P2H3|CEP85_HUMAN Centrosomal protein of 85 kDa OS=Homo sapiens OX=9606 GN=CEP85 PE=1 SV=1	2	6	6	6	13.8	13.8	13.8	50.232	435	435;762	0	38.418	92976000	8				102	190;255;408;511;512;778	True;True;True;True;True;True	196;267;426;535;536;827	233;320;511;660;661;662;1071;1072	284;385;612;775;776;777;1328;1329	284;385;612;775;777;1328
A6NEM2;P51610	A6NEM2;P51610	5;5	5;5	5;5	Host cell factor 1;HCF N-terminal chain 1;HCF N-terminal chain 2;HCF N-terminal chain 3;HCF N-terminal chain 4;HCF N-terminal chain 5;HCF N-terminal chain 6;HCF C-terminal chain 1;HCF C-terminal chain 2;HCF C-terminal chain 3;HCF C-terminal chain 4;HCF C-terminal chain 5;HCF C-terminal chain 6	HCFC1	tr|A6NEM2|A6NEM2_HUMAN Host cell factor 1 OS=Homo sapiens OX=9606 GN=HCFC1 PE=1 SV=2;sp|P51610|HCFC1_HUMAN Host cell factor 1 OS=Homo sapiens OX=9606 GN=HCFC1 PE=1 SV=2	2	5	5	5	3.4	3.4	3.4	213.47	2080	2080;2035	0	37.982	36080000	6				48	120;325;431;1105;1244	True;True;True;True;True	123;337;450;1167;1314	144;145;401;541;1506;1680	182;183;481;644;1856;2082	182;481;644;1856;2082
Q14152	Q14152	6	6	6	Eukaryotic translation initiation factor 3 subunit A	EIF3A	sp|Q14152|EIF3A_HUMAN Eukaryotic translation initiation factor 3 subunit A OS=Homo sapiens OX=9606 GN=EIF3A PE=1 SV=1	1	6	6	6	5.4	5.4	5.4	166.57	1382	1382	0	37.695	40049000	7				187	550;612;694;779;791;1156	True;True;True;True;True;True	574;639;727;828;840;1219	717;810;932;1073;1086;1565	856;857;980;1122;1330;1343;1941	856;980;1122;1330;1343;1941
H7C463;C9J406;B9A067;Q16891;A0A087WYS0	H7C463;C9J406;B9A067;Q16891	6;6;6;6;1	6;6;6;6;1	6;6;6;6;1	MICOS complex subunit MIC60	IMMT	tr|H7C463|H7C463_HUMAN MICOS complex subunit MIC60 (Fragment) OS=Homo sapiens OX=9606 GN=IMMT PE=1 SV=1;tr|C9J406|C9J406_HUMAN MICOS complex subunit MIC60 OS=Homo sapiens OX=9606 GN=IMMT PE=1 SV=1;tr|B9A067|B9A067_HUMAN MICOS complex subunit MIC60 OS=Homo	5	6	6	6	13.1	13.1	13.1	68.064	613	613;659;711;758;372	0	36.994	54693000	5				59	390;592;830;1072;1170;1204	True;True;True;True;True;True	408;619;879;1132;1235;1272	488;781;1135;1463;1582;1634	587;935;1406;1812;1958;2027	587;935;1406;1812;1958;2027
Q14684	Q14684	5	5	5	Ribosomal RNA processing protein 1 homolog B	RRP1B	sp|Q14684|RRP1B_HUMAN Ribosomal RNA processing protein 1 homolog B OS=Homo sapiens OX=9606 GN=RRP1B PE=1 SV=3	1	5	5	5	8.7	8.7	8.7	84.427	758	758	0	36.451	21876000	4				190	272;857;1036;1063;1124	True;True;True;True;True	284;907;1094;1122;1187	341;1176;1415;1450;1530	412;1448;1748;1791;1898	412;1448;1748;1791;1898
P56192;H0YHV5;H0YHL6;H0YI94;H0YI27;H0YIP0	P56192	5;2;1;1;1;1	5;2;1;1;1;1	5;2;1;1;1;1	Methionine--tRNA ligase, cytoplasmic	MARS	sp|P56192|SYMC_HUMAN Methionine--tRNA ligase, cytoplasmic OS=Homo sapiens OX=9606 GN=MARS PE=1 SV=2	6	5	5	5	6.3	6.3	6.3	101.11	900	900;233;81;119;124;219	0	36.028	27460000	5				172	359;488;489;568;789	True;True;True;True;True	372;510;511;594;838	446;616;617;748;1084	529;724;725;899;1341	529;724;725;899;1341
Q15393;H3BMB0;I3L4G7	Q15393	4;1;1	4;1;1	4;1;1	Splicing factor 3B subunit 3	SF3B3	sp|Q15393|SF3B3_HUMAN Splicing factor 3B subunit 3 OS=Homo sapiens OX=9606 GN=SF3B3 PE=1 SV=4	3	4	4	4	4.5	4.5	4.5	135.58	1217	1217;30;72	0	36.005	30562000	4				196	721;749;1064;1085	True;True;True;True	759;795;1123;1146	973;1028;1451;1481	1167;1273;1792;1831	1167;1273;1792;1831	59	1
E7EQI7;Q12768;E5RFU6	E7EQI7;Q12768	5;5;1	5;5;1	5;5;1	WASH complex subunit strumpellin	KIAA0196	tr|E7EQI7|E7EQI7_HUMAN WASH complex subunit 5 OS=Homo sapiens OX=9606 GN=WASHC5 PE=1 SV=1;sp|Q12768|WASC5_HUMAN WASH complex subunit 5 OS=Homo sapiens OX=9606 GN=WASHC5 PE=1 SV=1	3	5	5	5	6.1	6.1	6.1	117.06	1011	1011;1159;163	0	35.931	31594000	5				68	321;409;545;1010;1168	True;True;True;True;True	333;427;569;1068;1233	396;512;709;1386;1580	474;613;846;1711;1956	474;613;846;1711;1956
A0A3B3ISZ5;A0A3B3IRI3;A0A3B3ITE1;A0A1B0GTW1;A0A2R8YDH4;Q9UDY2;A0A3B3IT83;A0A3B3IS03;A0A3B3IRV6;A0A3B3ISF1;A0A3B3IU51	A0A3B3ISZ5;A0A3B3IRI3;A0A3B3ITE1;A0A1B0GTW1;A0A2R8YDH4;Q9UDY2;A0A3B3IT83;A0A3B3IS03;A0A3B3IRV6;A0A3B3ISF1;A0A3B3IU51	5;5;5;5;5;5;4;4;4;4;4	5;5;5;5;5;5;4;4;4;4;4	5;5;5;5;5;5;4;4;4;4;4	Tight junction protein ZO-2	TJP2	tr|A0A3B3ISZ5|A0A3B3ISZ5_HUMAN Tight junction protein ZO-2 OS=Homo sapiens OX=9606 GN=TJP2 PE=1 SV=1;tr|A0A3B3IRI3|A0A3B3IRI3_HUMAN Tight junction protein ZO-2 OS=Homo sapiens OX=9606 GN=TJP2 PE=1 SV=1;tr|A0A3B3ITE1|A0A3B3ITE1_HUMAN Tight junction protein	11	5	5	5	5.7	5.7	5.7	123.58	1099	1099;1128;1191;1249;1319;1190;621;652;851;989;1047	0	35.742	62983000	5				27	163;539;724;732;985	True;True;True;True;True	166;563;767;776;1042	195;700;992;1001;1353;1354	238;837;1229;1238;1672;1673	238;837;1229;1238;1672
Q15029;K7EJ74;K7EP67	Q15029	6;2;2	5;1;1	5;1;1	116 kDa U5 small nuclear ribonucleoprotein component	EFTUD2	sp|Q15029|U5S1_HUMAN 116 kDa U5 small nuclear ribonucleoprotein component OS=Homo sapiens OX=9606 GN=EFTUD2 PE=1 SV=1	3	6	5	5	8.1	7.1	7.1	109.43	972	972;134;223	0	33.29	47339000	6				193	342;432;450;451;1041;1161	False;True;True;True;True;True	354;451;471;472;1099;1224	425;542;564;565;566;1420;1570	506;645;670;671;672;1753;1946	506;645;670;672;1753;1946
A0A087WW66;Q99460;H7C378	A0A087WW66;Q99460;H7C378	4;4;3	4;4;3	4;4;3	26S proteasome non-ATPase regulatory subunit 1	PSMD1	tr|A0A087WW66|A0A087WW66_HUMAN 26S proteasome non-ATPase regulatory subunit 1 OS=Homo sapiens OX=9606 GN=PSMD1 PE=1 SV=1;sp|Q99460|PSMD1_HUMAN 26S proteasome non-ATPase regulatory subunit 1 OS=Homo sapiens OX=9606 GN=PSMD1 PE=1 SV=2;tr|H7C378|H7C378_HUMAN	3	4	4	4	7.1	7.1	7.1	105.85	953	953;953;192	0	33.07	15544000	4				3	19;399;741;1061	True;True;True;True	20;417;787;1120	23;501;1019;1447	35;601;1264;1788	35;601;1264;1788
Q9Y5B9;G3V5A4;G3V401;G3V2X0	Q9Y5B9;G3V5A4;G3V401;G3V2X0	4;2;2;2	4;2;2;2	4;2;2;2	FACT complex subunit SPT16	SUPT16H	sp|Q9Y5B9|SP16H_HUMAN FACT complex subunit SPT16 OS=Homo sapiens OX=9606 GN=SUPT16H PE=1 SV=1;tr|G3V5A4|G3V5A4_HUMAN FACT complex subunit SPT16 OS=Homo sapiens OX=9606 GN=SUPT16H PE=1 SV=1;tr|G3V401|G3V401_HUMAN FACT complex subunit SPT16 OS=Homo sapiens O	4	4	4	4	4.2	4.2	4.2	119.91	1047	1047;66;81;83	0	32.601	24780000	4				250	104;143;144;748	True;True;True;True	107;146;147;794	125;171;172;1027	162;210;211;1272	162;210;211;1272
E9PLK3;P55786;H0YDG0;H0YCQ5;A6NEC2	E9PLK3;P55786	5;5;2;1;1	5;5;2;1;1	5;5;2;1;1	Puromycin-sensitive aminopeptidase	NPEPPS	tr|E9PLK3|E9PLK3_HUMAN Aminopeptidase OS=Homo sapiens OX=9606 GN=NPEPPS PE=1 SV=1;sp|P55786|PSA_HUMAN Puromycin-sensitive aminopeptidase OS=Homo sapiens OX=9606 GN=NPEPPS PE=1 SV=2	5	5	5	5	6.4	6.4	6.4	102.99	915	915;919;169;65;478	0	31.695	47991000	5				77	49;582;650;1100;1153	True;True;True;True;True	51;608;682;1162;1216	61;767;878;1500;1562	92;919;920;1060;1850;1938	92;920;1060;1850;1938
P55265;A0A3B3IRQ9;H0YCK3;A0A3B3ISX1;A0A3B3ITG9	P55265;A0A3B3IRQ9;H0YCK3;A0A3B3ISX1	5;4;4;3;2	5;4;4;3;2	5;4;4;3;2	Double-stranded RNA-specific adenosine deaminase	ADAR	sp|P55265|DSRAD_HUMAN Double-stranded RNA-specific adenosine deaminase OS=Homo sapiens OX=9606 GN=ADAR PE=1 SV=4;tr|A0A3B3IRQ9|A0A3B3IRQ9_HUMAN Double-stranded RNA-specific adenosine deaminase (Fragment) OS=Homo sapiens OX=9606 GN=ADAR PE=1 SV=1;tr|H0YCK3|	5	5	5	5	5.6	5.6	5.6	136.06	1226	1226;1158;1195;707;350	0	31.654	35184000	5				170	100;725;1008;1155;1234	True;True;True;True;True	103;768;1066;1218;1303	121;993;1384;1564;1666	158;1230;1709;1940;2066	158;1230;1709;1940;2066
E9PF10;O75694	E9PF10;O75694	5;5	5;5	5;5	Nuclear pore complex protein Nup155	NUP155	tr|E9PF10|E9PF10_HUMAN Nuclear pore complex protein Nup155 OS=Homo sapiens OX=9606 GN=NUP155 PE=1 SV=1;sp|O75694|NU155_HUMAN Nuclear pore complex protein Nup155 OS=Homo sapiens OX=9606 GN=NUP155 PE=1 SV=1	2	5	5	5	5.4	5.4	5.4	148.09	1327	1327;1391	0	31.158	16925000	5				73	384;481;482;621;1106	True;True;True;True;True	401;502;503;650;1168	481;606;607;831;1507	577;714;715;1007;1857	577;714;715;1007;1857
P26640;A0A140T936;A2ABF4;A0A0G2JJT9;A0A140T954;A0A140T904	P26640;A0A140T936;A2ABF4;A0A0G2JJT9;A0A140T954	4;3;2;2;2;1	4;3;2;2;2;1	4;3;2;2;2;1	Valine--tRNA ligase	VARS	sp|P26640|SYVC_HUMAN Valine--tRNA ligase OS=Homo sapiens OX=9606 GN=VARS PE=1 SV=4;tr|A0A140T936|A0A140T936_HUMAN Valine--tRNA ligase (Fragment) OS=Homo sapiens OX=9606 GN=VARS PE=1 SV=1;tr|A2ABF4|A2ABF4_HUMAN Valine--tRNA ligase (Fragment) OS=Homo sapiens	6	4	4	4	5	5	5	140.47	1264	1264;1183;174;174;366;95	0	29.488	22227000	3				152	677;971;987;1169	True;True;True;True	710;1027;1044;1234	912;1335;1357;1581	1101;1652;1676;1957	1101;1652;1676;1957
A0A1B0GVU9;P47897;B4DDN1;H7C0R3;A0A0U1RRC8;A0A0U1RQX5;A0A0U1RR79;A0A0U1RQX9;A0A1B0GTT3;A0A0U1RQM8;A0A0U1RQU2;A0A0U1RRI9;A0A0U1RQE9;A0A0U1RQL2;A0A0U1RQQ5;C9J165;A0A0U1RQT0	A0A1B0GVU9;P47897;B4DDN1;H7C0R3	5;5;4;3;2;2;1;1;1;1;1;1;1;1;1;1;1	5;5;4;3;2;2;1;1;1;1;1;1;1;1;1;1;1	5;5;4;3;2;2;1;1;1;1;1;1;1;1;1;1;1	Glutamine--tRNA ligase	QARS	tr|A0A1B0GVU9|A0A1B0GVU9_HUMAN Glutamine--tRNA ligase (Fragment) OS=Homo sapiens OX=9606 GN=QARS PE=1 SV=1;sp|P47897|SYQ_HUMAN Glutamine--tRNA ligase OS=Homo sapiens OX=9606 GN=QARS PE=1 SV=1;tr|B4DDN1|B4DDN1_HUMAN Glutamine--tRNA ligase OS=Homo sapiens OX	17	5	5	5	9.1	9.1	9.1	83.782	736	736;775;630;253;91;134;75;83;169;173;174;182;187;191;194;339;342	0	28.969	14862000	4				31	422;459;590;917;932	True;True;True;True;True	441;480;617;971;986	530;576;778;1257;1282	631;682;931;1546;1575	631;682;931;1546;1575
H0Y720;Q9UPQ9	H0Y720;Q9UPQ9	2;2	2;2	2;2	Trinucleotide repeat-containing gene 6B protein	TNRC6B	tr|H0Y720|H0Y720_HUMAN Trinucleotide repeat-containing gene 6B protein (Fragment) OS=Homo sapiens OX=9606 GN=TNRC6B PE=1 SV=1;sp|Q9UPQ9|TNR6B_HUMAN Trinucleotide repeat-containing gene 6B protein OS=Homo sapiens OX=9606 GN=TNRC6B PE=1 SV=4	2	2	2	2	2.7	2.7	2.7	148.57	1391	1391;1833	0	28.805	9679200	2				95	369;740	True;True	384;786	461;1018	550;1263	550;1263
Q9P1Y5	Q9P1Y5	4	4	4	Calmodulin-regulated spectrin-associated protein 3	CAMSAP3	sp|Q9P1Y5|CAMP3_HUMAN Calmodulin-regulated spectrin-associated protein 3 OS=Homo sapiens OX=9606 GN=CAMSAP3 PE=1 SV=2	1	4	4	4	4.3	4.3	4.3	134.75	1249	1249	0	28.082	16205000	4				239	95;129;676;1089	True;True;True;True	97;132;709;1150	113;154;911;1485	149;192;1100;1835	149;192;1100;1835
A2RUB1;K7EPA7	A2RUB1;K7EPA7	4;2	4;2	4;2	Uncharacterized protein C17orf104	C17orf104	sp|A2RUB1|MEIOC_HUMAN Meiosis-specific coiled-coil domain-containing protein MEIOC OS=Homo sapiens OX=9606 GN=MEIOC PE=2 SV=3;tr|K7EPA7|K7EPA7_HUMAN Meiosis-specific coiled-coil domain-containing protein MEIOC (Fragment) OS=Homo sapiens OX=9606 GN=MEIOC PE	2	4	4	4	6.1	6.1	6.1	107.56	952	952;150	0	27.946	42006000	4				47	414;473;514;602	True;True;True;True	432;494;538;629	518;598;665;799	619;706;780;968	619;706;780;968
A0A2R8Y793;P63261;P60709;I3L3I0;I3L1U9;I3L4N8;G5E9R0;K7EM38;A0A2R8YEA7;E7EVS6;I3L3R2;A0A2R8YGF8;J3KT65;P63267;P68133;P68032;P62736;Q6S8J3;A5A3E0;F8WCH0;C9JTX5;C9JUM1;C9JZR7;F8WB63;B8ZZJ2;C9JFL5;F6UVQ4;F6QUT6;A6NL76;Q9BYX7;Q562R1;P0CG38	A0A2R8Y793;P63261;P60709;I3L3I0;I3L1U9;I3L4N8;G5E9R0;K7EM38;A0A2R8YEA7;E7EVS6;I3L3R2;A0A2R8YGF8;J3KT65;P63267;P68133;P68032;P62736;Q6S8J3;A5A3E0	4;4;4;3;3;3;2;2;2;2;2;2;2;2;2;2;2;2;2;1;1;1;1;1;1;1;1;1;1;1;1;1	4;4;4;3;3;3;2;2;2;2;2;2;2;2;2;2;2;2;2;1;1;1;1;1;1;1;1;1;1;1;1;1	4;4;4;3;3;3;2;2;2;2;2;2;2;2;2;2;2;2;2;1;1;1;1;1;1;1;1;1;1;1;1;1	Actin, cytoplasmic 2;Actin, cytoplasmic 2, N-terminally processed;Actin, cytoplasmic 1;Actin, cytoplasmic 1, N-terminally processed;Actin, gamma-enteric smooth muscle;Actin, alpha skeletal muscle;Actin, alpha cardiac muscle 1;Actin, aortic smooth muscle;POTE ankyrin domain family member E;POTE ankyrin domain family member F	ACTG1;ACTB;ACTG2;ACTA1;ACTC1;ACTA2;POTEE;POTEF	tr|A0A2R8Y793|A0A2R8Y793_HUMAN Actin, cytoplasmic 1 (Fragment) OS=Homo sapiens OX=9606 GN=ACTB PE=1 SV=1;sp|P63261|ACTG_HUMAN Actin, cytoplasmic 2 OS=Homo sapiens OX=9606 GN=ACTG1 PE=1 SV=1;sp|P60709|ACTB_HUMAN Actin, cytoplasmic 1 OS=Homo sapiens OX=9606	32	4	4	4	17.8	17.8	17.8	34.141	309	309;375;375;214;214;241;125;133;157;163;164;165;198;376;377;377;377;1075;1075;52;80;96;102;105;119;144;151;151;254;375;376;1075	0	27.301	35241000	6				37	135;393;1002;1103	True;True;True;True	138;411;1060;1165	161;162;492;1378;1503;1504	200;201;591;1701;1853;1854	200;591;1701;1853
P25205;J3KQ69;A0A499FHX9	P25205	4;1;1	4;1;1	4;1;1	DNA replication licensing factor MCM3	MCM3	sp|P25205|MCM3_HUMAN DNA replication licensing factor MCM3 OS=Homo sapiens OX=9606 GN=MCM3 PE=1 SV=3	3	4	4	4	5.6	5.6	5.6	90.98	808	808;762;818	0	25.996	16921000	4				150	58;59;603;992	True;True;True;True	60;61;630;1050	72;73;800;1363	103;104;969;1682	103;104;969;1682
A0A0J9YXZ5;P46940;E9PDT6;H0YLE8;E7EWC2;F5H7S7;F2Z2E2;Q13576;Q86VI3	A0A0J9YXZ5;P46940	4;4;1;1;1;1;1;1;1	4;4;1;1;1;1;1;1;1	4;4;1;1;1;1;1;1;1	Ras GTPase-activating-like protein IQGAP1	IQGAP1	tr|A0A0J9YXZ5|A0A0J9YXZ5_HUMAN Ras GTPase-activating-like protein IQGAP1 OS=Homo sapiens OX=9606 GN=IQGAP1 PE=1 SV=1;sp|P46940|IQGA1_HUMAN Ras GTPase-activating-like protein IQGAP1 OS=Homo sapiens OX=9606 GN=IQGAP1 PE=1 SV=1	9	4	4	4	4.3	4.3	4.3	136	1191	1191;1657;509;1085;1402;1525;1588;1575;1631	0	25.429	10602000	4				24	440;449;597;1051	True;True;True;True	459;470;624;1110	550;563;794;1434	655;669;955;1771	655;669;955;1771
H7C5W9;P16615;O14983;Q93084	H7C5W9;P16615	4;4;1;1	4;4;1;1	4;4;1;1	Sarcoplasmic/endoplasmic reticulum calcium ATPase 2	ATP2A2	tr|H7C5W9|H7C5W9_HUMAN Sarcoplasmic/endoplasmic reticulum calcium ATPase 2 (Fragment) OS=Homo sapiens OX=9606 GN=ATP2A2 PE=1 SV=1;sp|P16615|AT2A2_HUMAN Sarcoplasmic/endoplasmic reticulum calcium ATPase 2 OS=Homo sapiens OX=9606 GN=ATP2A2 PE=1 SV=1	4	4	4	4	5.6	5.6	5.6	102.48	933	933;1042;1001;1043	0	24.648	15823000	4				105	221;441;780;1125	True;True;True;True	230;460;829;1188	276;551;1074;1531	334;656;1331;1899	334;656;1331;1899
P49736;H0Y8E6	P49736;H0Y8E6	4;3	4;3	4;3	DNA replication licensing factor MCM2	MCM2	sp|P49736|MCM2_HUMAN DNA replication licensing factor MCM2 OS=Homo sapiens OX=9606 GN=MCM2 PE=1 SV=4;tr|H0Y8E6|H0Y8E6_HUMAN DNA helicase (Fragment) OS=Homo sapiens OX=9606 GN=MCM2 PE=1 SV=1	2	4	4	4	5.8	5.8	5.8	101.89	904	904;836	0	24.392	17401000	4				166	356;437;844;1108	True;True;True;True	369;456;894;1170	443;547;1159;1509	524;652;1431;1859	524;652;1431;1859
P57740;G3V1T4	P57740;G3V1T4	3;2	3;2	3;2	Nuclear pore complex protein Nup107	NUP107	sp|P57740|NU107_HUMAN Nuclear pore complex protein Nup107 OS=Homo sapiens OX=9606 GN=NUP107 PE=1 SV=1;tr|G3V1T4|G3V1T4_HUMAN Nuclear pore complex protein Nup107 OS=Homo sapiens OX=9606 GN=NUP107 PE=1 SV=1	2	3	3	3	4.1	4.1	4.1	106.37	925	925;103	0	24.185	26188000	3				173	910;1090;1157	True;True;True	963;1151;1220	1247;1486;1566	1536;1836;1942	1536;1836;1942
Q13200;H7C1H2	Q13200;H7C1H2	3;2	3;2	3;2	26S proteasome non-ATPase regulatory subunit 2	PSMD2	sp|Q13200|PSMD2_HUMAN 26S proteasome non-ATPase regulatory subunit 2 OS=Homo sapiens OX=9606 GN=PSMD2 PE=1 SV=3;tr|H7C1H2|H7C1H2_HUMAN 26S proteasome non-ATPase regulatory subunit 2 (Fragment) OS=Homo sapiens OX=9606 GN=PSMD2 PE=1 SV=1	2	3	3	3	4.3	4.3	4.3	100.2	908	908;203	0	23.893	43126000	4				184	140;648;1127	True;True;True	143;680;1190	168;876;1533;1534	207;1058;1901;1902	207;1058;1901
F5H6E2;O00159	F5H6E2;O00159	3;3	3;3	3;3	Unconventional myosin-Ic	MYO1C	tr|F5H6E2|F5H6E2_HUMAN Unconventional myosin-Ic OS=Homo sapiens OX=9606 GN=MYO1C PE=1 SV=1;sp|O00159|MYO1C_HUMAN Unconventional myosin-Ic OS=Homo sapiens OX=9606 GN=MYO1C PE=1 SV=4	2	3	3	3	4.4	4.4	4.4	118.99	1039	1039;1063	0	23.101	13089000	3				82	1159;1167;1232	True;True;True	1222;1232;1301	1568;1579;1664	1944;1955;2064	1944;1955;2064
P27824;D6RHJ3;D6RD16;D6RAQ8;D6RAU8;D6RB85;D6RDP7;H0Y9Q7	P27824	3;1;1;1;1;1;1;1	3;1;1;1;1;1;1;1	3;1;1;1;1;1;1;1	Calnexin	CANX	sp|P27824|CALX_HUMAN Calnexin OS=Homo sapiens OX=9606 GN=CANX PE=1 SV=2	8	3	3	3	6.8	6.8	6.8	67.567	592	592;78;96;107;134;144;168;170	0	22.454	38758000	4				153	33;108;509	True;True;True	34;111;533	39;129;654;655	61;166;766;767	61;166;766
B1AN99;P35030	B1AN99;P35030	1;1	1;1	1;1	Trypsin-3	PRSS3	tr|B1AN99|B1AN99_HUMAN Trypsin-3 (Fragment) OS=Homo sapiens OX=9606 GN=PRSS3 PE=1 SV=8;sp|P35030|TRY3_HUMAN Trypsin-3 OS=Homo sapiens OX=9606 GN=PRSS3 PE=1 SV=2	2	1	1	1	7.3	7.3	7.3	19.288	177	177;304	0	22.029	45646000	2				55	1150	TRUE	1213	1559	1934;1935	1934
P46087;F5H5X6;F5GYR3	P46087	3;1;1	3;1;1	3;1;1	Probable 28S rRNA (cytosine(4447)-C(5))-methyltransferase	NOP2	sp|P46087|NOP2_HUMAN Probable 28S rRNA (cytosine(4447)-C(5))-methyltransferase OS=Homo sapiens OX=9606 GN=NOP2 PE=1 SV=2	3	3	3	3	4.6	4.6	4.6	89.301	812	812;250;275	0	22.029	17109000	3				164	323;469;799	True;True;True	335;490;848	398;586;1095	476;692;1353	476;692;1353
A0A087WWY3;Q60FE5;P21333;F8WE98	A0A087WWY3;Q60FE5;P21333;F8WE98	3;3;3;2	3;3;3;2	3;3;3;2	Filamin-A	FLNA	tr|A0A087WWY3|A0A087WWY3_HUMAN Filamin-A OS=Homo sapiens OX=9606 GN=FLNA PE=1 SV=1;tr|Q60FE5|Q60FE5_HUMAN Filamin-A OS=Homo sapiens OX=9606 GN=FLNA PE=1 SV=1;sp|P21333|FLNA_HUMAN Filamin-A OS=Homo sapiens OX=9606 GN=FLNA PE=1 SV=4;tr|F8WE98|F8WE98_HUMAN Fi	4	3	3	3	1.9	1.9	1.9	245.85	2315	2315;2620;2647;604	0	21.736	20610000	3				5	50;655;1183	True;True;True	52;687;1248	62;883;1602	93;1065;1987	93;1065;1987
P35606;D6RBZ7;D6RCL6;D6RBG7;D6RBT6;D6R997	P35606	3;1;1;1;1;1	3;1;1;1;1;1	3;1;1;1;1;1	Coatomer subunit beta	COPB2	sp|P35606|COPB2_HUMAN Coatomer subunit beta OS=Homo sapiens OX=9606 GN=COPB2 PE=1 SV=2	6	3	3	3	3.9	3.9	3.9	102.49	906	906;77;86;89;111;152	0	21.343	10103000	3				159	378;653;1121	True;True;True	394;685;1184	472;881;1527	563;1063;1895	563;1063;1895
Q9UQE7	Q9UQE7	3	3	3	Structural maintenance of chromosomes protein 3	SMC3	sp|Q9UQE7|SMC3_HUMAN Structural maintenance of chromosomes protein 3 OS=Homo sapiens OX=9606 GN=SMC3 PE=1 SV=2	1	3	3	3	3.1	3.1	3.1	141.54	1217	1217	0	20.951	14948000	3				248	80;466;536	True;True;True	82;487;560	96;583;697	132;689;833	132;689;833
E7EX90;Q14203;E7EWF7;Q6AWB1	E7EX90;Q14203;E7EWF7	3;3;2;1	3;3;2;1	3;3;2;1	Dynactin subunit 1	DCTN1	tr|E7EX90|E7EX90_HUMAN Dynactin subunit 1 OS=Homo sapiens OX=9606 GN=DCTN1 PE=1 SV=1;sp|Q14203|DCTN1_HUMAN Dynactin subunit 1 OS=Homo sapiens OX=9606 GN=DCTN1 PE=1 SV=3;tr|E7EWF7|E7EWF7_HUMAN Uncharacterized protein (Fragment) OS=Homo sapiens OX=9606 PE=4	4	3	3	3	3.3	3.3	3.3	139.09	1256	1256;1278;191;890	0	20.786	15296000	3				70	176;681;698	True;True;True	181;714;731	217;917;936	266;1106;1126	266;1106;1126
P81605	P81605	3	3	3	Dermcidin;Survival-promoting peptide;DCD-1	DCD	sp|P81605|DCD_HUMAN Dermcidin OS=Homo sapiens OX=9606 GN=DCD PE=1 SV=2	1	3	3	3	22.7	22.7	22.7	11.284	110	110	0	20.684	62015000	4				174	157;262;580	True;True;True	160;274;606	188;327;764;765	230;392;916;917	230;392;916
O14964	O14964	1	1	1	Hepatocyte growth factor-regulated tyrosine kinase substrate	HGS	sp|O14964|HGS_HUMAN Hepatocyte growth factor-regulated tyrosine kinase substrate OS=Homo sapiens OX=9606 GN=HGS PE=1 SV=1	1	1	1	1	1.5	1.5	1.5	86.191	777	777	0	20.418	12219000	1				118	88	TRUE	90	105	141	141
A8K968;A0A0A0MRA8;A0A0A0MSA4;Q9Y2J2;A0A0J9YY18;J3KT37;A0A0J9YW31;A0A0J9YW26;A0A1B0GTF8	A8K968;A0A0A0MRA8;A0A0A0MSA4;Q9Y2J2;A0A0J9YY18	3;3;3;3;2;1;1;1;1	3;3;3;3;2;1;1;1;1	3;3;3;3;2;1;1;1;1	Band 4.1-like protein 3;Band 4.1-like protein 3, N-terminally processed	EPB41L3	tr|A8K968|A8K968_HUMAN Band 4.1-like protein 3 OS=Homo sapiens OX=9606 GN=EPB41L3 PE=1 SV=1;tr|A0A0A0MRA8|A0A0A0MRA8_HUMAN Band 4.1-like protein 3 OS=Homo sapiens OX=9606 GN=EPB41L3 PE=1 SV=1;tr|A0A0A0MSA4|A0A0A0MSA4_HUMAN Band 4.1-like protein 3 OS=Homo s	9	3	3	3	5.2	5.2	5.2	84.711	756	756;918;1046;1087;325;147;183;188;571	0	20.253	26713000	3				12	138;353;1202	True;True;True	141;366;1270	166;440;1632	205;521;2025	205;521;2025
F8W7U3;J3KP36;E7ESD2;A0A0A0MR88;A0A096LPC5;Q9Y4E1;Q641Q2;A0A087WYF6;B1AP61	F8W7U3;J3KP36;E7ESD2;A0A0A0MR88;A0A096LPC5;Q9Y4E1;Q641Q2;A0A087WYF6	3;3;3;3;3;3;3;2;1	3;3;3;3;3;3;3;2;1	3;3;3;3;3;3;3;2;1	WASH complex subunit FAM21C;WASH complex subunit FAM21A	FAM21A;FAM21C	tr|F8W7U3|F8W7U3_HUMAN WASH complex subunit 2A OS=Homo sapiens OX=9606 GN=WASHC2A PE=1 SV=1;tr|J3KP36|J3KP36_HUMAN WASH complex subunit 2C OS=Homo sapiens OX=9606 GN=WASHC2C PE=1 SV=3;tr|E7ESD2|E7ESD2_HUMAN WASH complex subunit 2A OS=Homo sapiens OX=9606 G	9	3	3	3	3.8	3.8	3.8	136.86	1253	1253;1262;1279;1341;1341;1320;1341;1245;156	0	19.939	26168000	4				9	986;1012;1178	True;True;True	1043;1070;1243	1355;1356;1389;1597	1674;1675;1714;1982	1674;1714;1982
A0A0C4DGH5;Q86VP6	A0A0C4DGH5;Q86VP6	3;3	3;3	3;3	Cullin-associated NEDD8-dissociated protein 1	CAND1	tr|A0A0C4DGH5|A0A0C4DGH5_HUMAN Cullin-associated NEDD8-dissociated protein 1 (Fragment) OS=Homo sapiens OX=9606 GN=CAND1 PE=1 SV=1;sp|Q86VP6|CAND1_HUMAN Cullin-associated NEDD8-dissociated protein 1 OS=Homo sapiens OX=9606 GN=CAND1 PE=1 SV=2	2	3	3	3	4.8	4.8	4.8	85.408	770	770;1230	0	19.505	16632000	3				19	92;995;1043	True;True;True	94;1053;1101	110;1366;1422	146;1685;1755	146;1685;1755
Q92997;F8WCF1;A0A3B3ISG4	Q92997	4;1;1	3;1;1	3;1;1	Segment polarity protein dishevelled homolog DVL-3	DVL3	sp|Q92997|DVL3_HUMAN Segment polarity protein dishevelled homolog DVL-3 OS=Homo sapiens OX=9606 GN=DVL3 PE=1 SV=2	3	4	3	3	6.4	4.7	4.7	78.054	716	716;77;99	0	18.951	20767000	3				226	98;175;328;385	True;True;False;True	101;180;340;402	119;216;404;482	156;265;484;578	156;265;484;578
Q9UID3;H0YDX9;E9PMB6;E9PQD5;E9PQN6;H0YEE1;E9PRV0;E9PJ36;E9PKX7	Q9UID3	3;1;1;1;1;1;1;1;1	3;1;1;1;1;1;1;1;1	3;1;1;1;1;1;1;1;1	Vacuolar protein sorting-associated protein 51 homolog	VPS51	sp|Q9UID3|VPS51_HUMAN Vacuolar protein sorting-associated protein 51 homolog OS=Homo sapiens OX=9606 GN=VPS51 PE=1 SV=2	9	3	3	3	5.8	5.8	5.8	86.041	782	782;72;110;163;165;199;233;255;334	0	18.846	9334100	3				246	71;338;540	True;True;True	73;350;564	86;418;701	118;499;838	118;499;838
Q9H0D6	Q9H0D6	3	3	3	5-3 exoribonuclease 2	XRN2	sp|Q9H0D6|XRN2_HUMAN 5-3 exoribonuclease 2 OS=Homo sapiens OX=9606 GN=XRN2 PE=1 SV=1	1	3	3	3	5.2	5.2	5.2	108.58	950	950	0	18.549	17571000	4				233	10;186;189	True;True;True	11;192;195	14;229;232	25;26;280;283	25;280;283
O95373;E9PLJ0	O95373	3;1	3;1	3;1	Importin-7	IPO7	sp|O95373|IPO7_HUMAN Importin-7 OS=Homo sapiens OX=9606 GN=IPO7 PE=1 SV=1	2	3	3	3	3.1	3.1	3.1	119.52	1038	1038;64	0	18.114	35937000	3				130	45;61;715	True;True;True	46;63;752	56;75;966	87;106;1159	87;106;1159
Q08945;E9PMD4	Q08945;E9PMD4	3;2	3;2	3;2	FACT complex subunit SSRP1	SSRP1	sp|Q08945|SSRP1_HUMAN FACT complex subunit SSRP1 OS=Homo sapiens OX=9606 GN=SSRP1 PE=1 SV=1;tr|E9PMD4|E9PMD4_HUMAN FACT complex subunit SSRP1 (Fragment) OS=Homo sapiens OX=9606 GN=SSRP1 PE=1 SV=2	2	3	3	3	5.5	5.5	5.5	81.074	709	709;173	0	18.083	15922000	2				180	29;131;1020	True;True;True	30;134;1078	34;157;1397	53;196;1722	53;196;1722
A0A4W8VX11;Q15154;E5RGQ4;E9PGW9;E7EV93;H0YBA1	A0A4W8VX11;Q15154	3;3;1;1;1;1	3;3;1;1;1;1	3;3;1;1;1;1	Pericentriolar material 1 protein	PCM1	tr|A0A4W8VX11|A0A4W8VX11_HUMAN Pericentriolar material 1 protein OS=Homo sapiens OX=9606 GN=PCM1 PE=4 SV=1;sp|Q15154|PCM1_HUMAN Pericentriolar material 1 protein OS=Homo sapiens OX=9606 GN=PCM1 PE=1 SV=5	6	3	3	3	1.9	1.9	1.9	210.13	1860	1860;2024;408;530;749;764	0	17.999	21866000	3				45	94;462;825	True;True;True	96;483;874	112;579;1127	148;685;1393	148;685;1393
A0A0U1RQF0;P49327	A0A0U1RQF0;P49327	3;3	3;3	3;3	Fatty acid synthase;[Acyl-carrier-protein] S-acetyltransferase;[Acyl-carrier-protein] S-malonyltransferase;3-oxoacyl-[acyl-carrier-protein] synthase;3-oxoacyl-[acyl-carrier-protein] reductase;3-hydroxyacyl-[acyl-carrier-protein] dehydratase;Enoyl-[acyl-carrier-protein] reductase;Oleoyl-[acyl-carrier-protein] hydrolase	FASN	tr|A0A0U1RQF0|A0A0U1RQF0_HUMAN Fatty acid synthase OS=Homo sapiens OX=9606 GN=FASN PE=1 SV=1;sp|P49327|FAS_HUMAN Fatty acid synthase OS=Homo sapiens OX=9606 GN=FASN PE=1 SV=3	2	3	3	3	1.5	1.5	1.5	273.2	2509	2509;2511	0	17.846	14523000	4				26	312;669;941	True;True;True	324;702;997	387;900;1297	463;1083;1595;1596	463;1083;1595
A0A087WWT3;P02768;C9JKR2;H0YA55;D6RHD5;B7WNR0;A0A0C4DGB6;H7C013	A0A087WWT3;P02768;C9JKR2;H0YA55;D6RHD5;B7WNR0;A0A0C4DGB6	3;3;2;2;2;2;2;1	3;3;2;2;2;2;2;1	3;3;2;2;2;2;2;1	Serum albumin	ALB	tr|A0A087WWT3|A0A087WWT3_HUMAN Serum albumin OS=Homo sapiens OX=9606 GN=ALB PE=1 SV=1;sp|P02768|ALBU_HUMAN Serum albumin OS=Homo sapiens OX=9606 GN=ALB PE=1 SV=2;tr|C9JKR2|C9JKR2_HUMAN Albumin, isoform CRA_k OS=Homo sapiens OX=9606 GN=ALB PE=1 SV=1;tr|H0YA	8	3	3	3	7.6	7.6	7.6	45.147	396	396;609;417;454;459;494;604;197	0	17.722	14922000	3				4	150;696;699	True;True;True	153;729;732	179;934;937	219;1124;1127	219;1124;1127
H3BVG0;Q8N1F7;H3BRD9;H3BV15;H3BVE2;H3BV11;H3BRI8;H3BM93	H3BVG0;Q8N1F7;H3BRD9	3;3;2;1;1;1;1;1	3;3;2;1;1;1;1;1	3;3;2;1;1;1;1;1	Nuclear pore complex protein Nup93	NUP93	tr|H3BVG0|H3BVG0_HUMAN Nuclear pore complex protein Nup93 OS=Homo sapiens OX=9606 GN=NUP93 PE=1 SV=1;sp|Q8N1F7|NUP93_HUMAN Nuclear pore complex protein Nup93 OS=Homo sapiens OX=9606 GN=NUP93 PE=1 SV=2;tr|H3BRD9|H3BRD9_HUMAN Nuclear pore complex protein Nup	8	3	3	3	4.7	4.7	4.7	99.554	880	880;819;140;84;117;136;151;178	0	17.367	21104000	2				101	635;701;774	True;True;True	667;734;823	855;939;1067	1033;1129;1323	1033;1129;1323
A0A494C1K3;P78347;A0A494C0Q7	A0A494C1K3;P78347;A0A494C0Q7	3;3;2	3;3;2	3;3;2	General transcription factor II-I	GTF2I	tr|A0A494C1K3|A0A494C1K3_HUMAN General transcription factor II-I OS=Homo sapiens OX=9606 GN=GTF2I PE=1 SV=1;sp|P78347|GTF2I_HUMAN General transcription factor II-I OS=Homo sapiens OX=9606 GN=GTF2I PE=1 SV=2;tr|A0A494C0Q7|A0A494C0Q7_HUMAN General transcript	3	3	3	3	3.4	3.4	3.4	131.05	1159	1159;998;192	0	17.081	31426000	2				42	284;286;884	True;True;True	296;298;935	354;356;1213	426;428;1498	426;428;1498
O15063;A0A0G2JQ76;A0A0G2JQ84;U3KPV0	O15063;A0A0G2JQ76	3;2;1;1	3;2;1;1	3;2;1;1	Uncharacterized protein KIAA0355	KIAA0355	sp|O15063|K0355_HUMAN Uncharacterized protein KIAA0355 OS=Homo sapiens OX=9606 GN=KIAA0355 PE=1 SV=2;tr|A0A0G2JQ76|A0A0G2JQ76_HUMAN Uncharacterized protein KIAA0355 (Fragment) OS=Homo sapiens OX=9606 GN=KIAA0355 PE=1 SV=1	4	3	3	3	3.9	3.9	3.9	116.02	1070	1070;159;35;77	0	16.994	15076000	2				120	16;213;693	True;True;True	17;222;726	20;267;931	32;322;1121	32;322;1121
H3BP71;O75150;A0A087WTK2	H3BP71;O75150;A0A087WTK2	3;3;2	3;3;2	3;3;2	E3 ubiquitin-protein ligase BRE1B	RNF40	tr|H3BP71|H3BP71_HUMAN E3 ubiquitin protein ligase OS=Homo sapiens OX=9606 GN=RNF40 PE=1 SV=2;sp|O75150|BRE1B_HUMAN E3 ubiquitin-protein ligase BRE1B OS=Homo sapiens OX=9606 GN=RNF40 PE=1 SV=5;tr|A0A087WTK2|A0A087WTK2_HUMAN E3 ubiquitin protein ligase (Fra	3	3	3	3	4.1	4.1	4.1	109.05	961	961;1001;177	0	16.973	13225000	3				98	87;259;968	True;True;True	89;271;1024	104;324;1331	140;389;1648	140;389;1648
Q8IZH2;F8WDA0;H7C5E4	Q8IZH2	3;1;1	3;1;1	3;1;1	5-3 exoribonuclease 1	XRN1	sp|Q8IZH2|XRN1_HUMAN 5-3 exoribonuclease 1 OS=Homo sapiens OX=9606 GN=XRN1 PE=1 SV=1	3	3	3	3	2.1	2.1	2.1	194.1	1706	1706;107;1160	0	16.716	13301000	2				217	521;1040;1233	True;True;True	545;1098;1302	675;1419;1665	793;1752;2065	793;1752;2065
F8VV32;A0A0B4J259;P61626	F8VV32;A0A0B4J259;P61626	1;1;1	1;1;1	1;1;1	Lysozyme;Lysozyme C	LYZ	tr|F8VV32|F8VV32_HUMAN Lysozyme OS=Homo sapiens OX=9606 GN=LYZ PE=1 SV=1;tr|A0A0B4J259|A0A0B4J259_HUMAN Lysozyme OS=Homo sapiens OX=9606 GN=LYZ PE=1 SV=1;sp|P61626|LYSC_HUMAN Lysozyme C OS=Homo sapiens OX=9606 GN=LYZ PE=1 SV=1	3	1	1	1	11.5	11.5	11.5	11.488	104	104;137;148	0	15.231	11385000	1				18	984	TRUE	1041	1352	1671	1671
Q96P70	Q96P70	1	1	1	Importin-9	IPO9	sp|Q96P70|IPO9_HUMAN Importin-9 OS=Homo sapiens OX=9606 GN=IPO9 PE=1 SV=3	1	1	1	1	2	2	2	115.96	1041	1041	0	14.972	6867300	1				227	0	TRUE	0	0	0	0
O14654	O14654	2	2	2	Insulin receptor substrate 4	IRS4	sp|O14654|IRS4_HUMAN Insulin receptor substrate 4 OS=Homo sapiens OX=9606 GN=IRS4 PE=1 SV=1	1	2	2	2	2.2	2.2	2.2	133.77	1257	1257	0	14.943	10192000	2				117	62;1208	True;True	64;1276	76;1638	107;2031	107;2031
Q14247	Q14247	2	2	2	Src substrate cortactin	CTTN	sp|Q14247|SRC8_HUMAN Src substrate cortactin OS=Homo sapiens OX=9606 GN=CTTN PE=1 SV=2	1	2	2	2	5.5	5.5	5.5	61.585	550	550	0	14.741	8995500	2				189	671;742	True;True	704;788	902;1020	1085;1265	1085;1265
Q01813;V9GY25;B1APP6;P17858	Q01813;V9GY25;B1APP6;P17858	2;1;1;1	2;1;1;1	2;1;1;1	ATP-dependent 6-phosphofructokinase, platelet type;ATP-dependent 6-phosphofructokinase, liver type	PFKP;PFKL	sp|Q01813|PFKAP_HUMAN ATP-dependent 6-phosphofructokinase, platelet type OS=Homo sapiens OX=9606 GN=PFKP PE=1 SV=2;tr|V9GY25|V9GY25_HUMAN ATP-dependent 6-phosphofructokinase, platelet type (Fragment) OS=Homo sapiens OX=9606 GN=PFKP PE=1 SV=1;tr|B1APP6|B1AP	4	2	2	2	3.6	3.6	3.6	85.595	784	784;118;568;780	0	14.578	10470000	2				175	64;1187	True;True	66;1252	78;1606	109;1991	109;1991
A0A0B4J1W3;Q9BXJ9;Q6N069	A0A0B4J1W3;Q9BXJ9;Q6N069	2;2;1	2;2;1	2;2;1	N-alpha-acetyltransferase 15, NatA auxiliary subunit;N-alpha-acetyltransferase 16, NatA auxiliary subunit	NAA15;NAA16	tr|A0A0B4J1W3|A0A0B4J1W3_HUMAN N-alpha-acetyltransferase 15, NatA auxiliary subunit OS=Homo sapiens OX=9606 GN=NAA15 PE=1 SV=1;sp|Q9BXJ9|NAA15_HUMAN N-alpha-acetyltransferase 15, NatA auxiliary subunit OS=Homo sapiens OX=9606 GN=NAA15 PE=1 SV=1;sp|Q6N069|N	3	2	2	2	2.4	2.4	2.4	101.2	865	865;866;864	0	14.557	8553800	1				16	180;1241	True;True	185;1311	221;1676	272;2077	272;2077
Q8IZL8;I3L1P4;I3L4M7;I3L445;C9JFV4	Q8IZL8;I3L1P4;I3L4M7;I3L445;C9JFV4	2;1;1;1;1	2;1;1;1;1	2;1;1;1;1	Proline-, glutamic acid- and leucine-rich protein 1	PELP1	sp|Q8IZL8|PELP1_HUMAN Proline-, glutamic acid- and leucine-rich protein 1 OS=Homo sapiens OX=9606 GN=PELP1 PE=1 SV=2;tr|I3L1P4|I3L1P4_HUMAN Proline-, glutamic acid- and leucine-rich protein 1 (Fragment) OS=Homo sapiens OX=9606 GN=PELP1 PE=1 SV=1;tr|I3L4M7|	5	2	2	2	4	4	4	119.7	1130	1130;148;156;301;1180	0	14.337	12035000	2				218	2;625	True;True	3;655	3;840	7;1016	7;1016
O75420	O75420	2	2	2	PERQ amino acid-rich with GYF domain-containing protein 1	GIGYF1	sp|O75420|GGYF1_HUMAN GRB10-interacting GYF protein 1 OS=Homo sapiens OX=9606 GN=GIGYF1 PE=1 SV=2	1	2	2	2	2.6	2.6	2.6	114.6	1035	1035	0	14.107	16328000	2				125	418;921	True;True	437;975	525;1262	626;1551	626;1551
P33981;D6RF82;D6REX1;D6RIC6	P33981;D6RF82;D6REX1;D6RIC6	2;1;1;1	2;1;1;1	2;1;1;1	Dual specificity protein kinase TTK	TTK	sp|P33981|TTK_HUMAN Dual specificity protein kinase TTK OS=Homo sapiens OX=9606 GN=TTK PE=1 SV=2;tr|D6RF82|D6RF82_HUMAN Dual-specificity protein kinase TTK (Fragment) OS=Homo sapiens OX=9606 GN=TTK PE=1 SV=1;tr|D6REX1|D6REX1_HUMAN Dual-specificity protein	4	2	2	2	4.1	4.1	4.1	97.071	857	857;139;150;175	0	13.329	7188000	2				156	66;596	True;True	68;623	80;793	111;954	111;954
Q8TEX9;H0YN07;H0YMR4;H0YN14	Q8TEX9;H0YN07;H0YMR4;H0YN14	2;1;1;1	2;1;1;1	2;1;1;1	Importin-4	IPO4	sp|Q8TEX9|IPO4_HUMAN Importin-4 OS=Homo sapiens OX=9606 GN=IPO4 PE=1 SV=2;tr|H0YN07|H0YN07_HUMAN Importin-4 (Fragment) OS=Homo sapiens OX=9606 GN=IPO4 PE=1 SV=1;tr|H0YMR4|H0YMR4_HUMAN Importin-4 (Fragment) OS=Homo sapiens OX=9606 GN=IPO4 PE=1 SV=1;tr|H0YN1	4	2	2	2	3.2	3.2	3.2	118.71	1081	1081;312;547;911	0	13.147	8712100	2				223	628;1056	True;True	658;1115	843;1441	1019;1779	1019;1779
G3V119;H0YB24;Q8N163;A0A087X2B6	G3V119;H0YB24;Q8N163;A0A087X2B6	2;2;2;1	2;2;2;1	2;2;2;1	Cell cycle and apoptosis regulator protein 2	CCAR2	tr|G3V119|G3V119_HUMAN Cell cycle and apoptosis regulator protein 2 OS=Homo sapiens OX=9606 GN=CCAR2 PE=1 SV=1;tr|H0YB24|H0YB24_HUMAN Cell cycle and apoptosis regulator protein 2 (Fragment) OS=Homo sapiens OX=9606 GN=CCAR2 PE=1 SV=1;sp|Q8N163|CCAR2_HUMAN C	4	2	2	2	3.5	3.5	3.5	67.276	598	598;615;923;272	0	12.893	5254500	1				90	883;1206	True;True	934;1274	1212;1636	1497;2029	1497;2029
G3XAM7;P35221;A0A0A0MTJ6;A0A0A0MRI5;P26232	G3XAM7;P35221;A0A0A0MTJ6;A0A0A0MRI5;P26232	2;2;1;1;1	2;2;1;1;1	2;2;1;1;1	Catenin alpha-1;Catenin alpha-2	CTNNA1;CTNNA2	tr|G3XAM7|G3XAM7_HUMAN Catenin (Cadherin-associated protein), alpha 1, 102kDa, isoform CRA_a OS=Homo sapiens OX=9606 GN=CTNNA1 PE=1 SV=1;sp|P35221|CTNA1_HUMAN Catenin alpha-1 OS=Homo sapiens OX=9606 GN=CTNNA1 PE=1 SV=1;tr|A0A0A0MTJ6|A0A0A0MTJ6_HUMAN Cateni	5	2	2	2	3.4	3.4	3.4	92.721	841	841;906;476;569;953	0	12.875	12951000	1				91	426;1074	True;True	445;1134	535;1465	638;1814	638;1814
C9JZR2;O60716	C9JZR2;O60716	1;1	1;1	1;1	Catenin delta-1	CTNND1	tr|C9JZR2|C9JZR2_HUMAN Catenin delta-1 OS=Homo sapiens OX=9606 GN=CTNND1 PE=1 SV=2;sp|O60716|CTND1_HUMAN Catenin delta-1 OS=Homo sapiens OX=9606 GN=CTNND1 PE=1 SV=1	2	1	1	1	1.6	1.6	1.6	104.85	938	938;968	0	12.832	10313000	2				64	89	TRUE	91	106;107	142;143	142
F8W7U8;P49959;F5H742;F5H256;F5GXT0	F8W7U8;P49959;F5H742;F5H256;F5GXT0	2;2;1;1;1	2;2;1;1;1	2;2;1;1;1	Double-strand break repair protein MRE11A	MRE11A	tr|F8W7U8|F8W7U8_HUMAN Double-strand break repair protein OS=Homo sapiens OX=9606 GN=MRE11 PE=1 SV=1;sp|P49959|MRE11_HUMAN Double-strand break repair protein MRE11 OS=Homo sapiens OX=9606 GN=MRE11 PE=1 SV=3;tr|F5H742|F5H742_HUMAN Double-strand break repair	5	2	2	2	3.3	3.3	3.3	80.521	707	707;708;111;127;221	0	12.573	10103000	1				86	806;983	True;True	855;1040	1105;1351	1363;1670	1363;1670
P13010;C9JZ81	P13010;C9JZ81	2;1	2;1	2;1	X-ray repair cross-complementing protein 5	XRCC5	sp|P13010|XRCC5_HUMAN X-ray repair cross-complementing protein 5 OS=Homo sapiens OX=9606 GN=XRCC5 PE=1 SV=3;tr|C9JZ81|C9JZ81_HUMAN X-ray repair cross-complementing protein 5 (Fragment) OS=Homo sapiens OX=9606 GN=XRCC5 PE=1 SV=1	2	2	2	2	2.9	2.9	2.9	82.704	732	732;131	0	12.511	16968000	2				142	405;1223	True;True	423;1291	508;1653	609;2049	609;2049
G5E9X5;F5GYT8;E9PG35;E9PHF7;Q96RQ3	G5E9X5;F5GYT8;E9PG35;E9PHF7;Q96RQ3	2;2;2;2;2	2;2;2;2;2	2;2;2;2;2	Methylcrotonoyl-CoA carboxylase subunit alpha, mitochondrial	MCCC1	tr|G5E9X5|G5E9X5_HUMAN Methylcrotonoyl-CoA carboxylase subunit alpha, mitochondrial OS=Homo sapiens OX=9606 GN=MCCC1 PE=1 SV=1;tr|F5GYT8|F5GYT8_HUMAN Methylcrotonoyl-CoA carboxylase subunit alpha, mitochondrial OS=Homo sapiens OX=9606 GN=MCCC1 PE=1 SV=2;tr	5	2	2	2	5.5	5.5	5.5	48.216	434	434;575;598;616;725	0	12.425	15046000	2				74	445;901	True;True	465;954	556;1235	661;1523	661;1523
C9JTX4;C9J826;C9JK18;C9JKY1;P14923	C9JTX4;C9J826;C9JK18;C9JKY1;P14923	2;2;2;2;2	2;2;2;2;2	2;2;2;2;2	Junction plakoglobin	JUP	tr|C9JTX4|C9JTX4_HUMAN Junction plakoglobin (Fragment) OS=Homo sapiens OX=9606 GN=JUP PE=1 SV=1;tr|C9J826|C9J826_HUMAN Junction plakoglobin (Fragment) OS=Homo sapiens OX=9606 GN=JUP PE=1 SV=8;tr|C9JK18|C9JK18_HUMAN Junction plakoglobin (Fragment) OS=Homo s	5	2	2	2	10.2	10.2	10.2	25.705	235	235;276;295;297;745	0	12.411	11784000	1				60	627;1057	True;True	657;1116	842;1442	1018;1780	1018;1780
Q9UBB9	Q9UBB9	1	1	1	Tuftelin-interacting protein 11	TFIP11	sp|Q9UBB9|TFP11_HUMAN Tuftelin-interacting protein 11 OS=Homo sapiens OX=9606 GN=TFIP11 PE=1 SV=1	1	1	1	1	1.8	1.8	1.8	96.819	837	837	0	12.326	4757700	1				243	142	TRUE	145	170	209	209
P07814;V9GYZ6	P07814;V9GYZ6	2;1	2;1	2;1	Bifunctional glutamate/proline--tRNA ligase;Glutamate--tRNA ligase;Proline--tRNA ligase	EPRS	sp|P07814|SYEP_HUMAN Bifunctional glutamate/proline--tRNA ligase OS=Homo sapiens OX=9606 GN=EPRS PE=1 SV=5;tr|V9GYZ6|V9GYZ6_HUMAN Bifunctional glutamate/proline--tRNA ligase (Fragment) OS=Homo sapiens OX=9606 GN=EPRS PE=1 SV=1	2	2	2	2	1.8	1.8	1.8	170.59	1512	1512;968	0	12.257	7092400	1				134	11;185	True;True	12;191	15;228	27;279	27;279
E5RGA5;E5RI67;F2Z2M5	E5RGA5;E5RI67;F2Z2M5	1;1;1	1;1;1	1;1;1		CSPP1	tr|E5RGA5|E5RGA5_HUMAN Centrosome and spindle pole-associated protein 1 OS=Homo sapiens OX=9606 GN=CSPP1 PE=1 SV=1;tr|E5RI67|E5RI67_HUMAN Centrosome and spindle pole-associated protein 1 (Fragment) OS=Homo sapiens OX=9606 GN=CSPP1 PE=1 SV=1;tr|F2Z2M5|F2Z2M	3	1	1	1	21.2	21.2	21.2	7.251	66	66;154;404	0	12.235	3731400	1				67	26	TRUE	27	31	50	50
Q8IY81	Q8IY81	2	2	2	pre-rRNA processing protein FTSJ3	FTSJ3	sp|Q8IY81|SPB1_HUMAN pre-rRNA 2-O-ribose RNA methyltransferase FTSJ3 OS=Homo sapiens OX=9606 GN=FTSJ3 PE=1 SV=2	1	2	2	2	2.6	2.6	2.6	96.557	847	847	0	12.179	7859000	3				216	36;1075	True;True	37;1135	42;43;1466	64;65;1815	65;1815
Q9BSJ8;F8VZB1	Q9BSJ8;F8VZB1	2;1	2;1	2;1	Extended synaptotagmin-1	ESYT1	sp|Q9BSJ8|ESYT1_HUMAN Extended synaptotagmin-1 OS=Homo sapiens OX=9606 GN=ESYT1 PE=1 SV=1;tr|F8VZB1|F8VZB1_HUMAN Extended synaptotagmin-1 (Fragment) OS=Homo sapiens OX=9606 GN=ESYT1 PE=1 SV=1	2	2	2	2	2.2	2.2	2.2	122.85	1104	1104;88	0	12.075	10703000	2				231	91;609	True;True	93;636	109;807	145;977	145;977
Q9UBF2;Q9Y678	Q9UBF2;Q9Y678	2;1	2;1	2;1	Coatomer subunit gamma-2;Coatomer subunit gamma-1	COPG2;COPG1	sp|Q9UBF2|COPG2_HUMAN Coatomer subunit gamma-2 OS=Homo sapiens OX=9606 GN=COPG2 PE=1 SV=1;sp|Q9Y678|COPG1_HUMAN Coatomer subunit gamma-1 OS=Homo sapiens OX=9606 GN=COPG1 PE=1 SV=1	2	2	2	2	2.4	2.4	2.4	97.621	871	871;874	0	11.834	14891000	2				244	920;1200	True;True	974;1268	1261;1630	1550;2023	1550;2023
A0A087WUI6;Q8WXW3	A0A087WUI6;Q8WXW3	2;2	2;2	2;2	Progesterone-induced-blocking factor 1	PIBF1	tr|A0A087WUI6|A0A087WUI6_HUMAN Progesterone-induced-blocking factor 1 OS=Homo sapiens OX=9606 GN=PIBF1 PE=1 SV=1;sp|Q8WXW3|PIBF1_HUMAN Progesterone-induced-blocking factor 1 OS=Homo sapiens OX=9606 GN=PIBF1 PE=1 SV=2	2	2	2	2	3.3	3.3	3.3	83.137	698	698;757	0	11.81	8704000	2				1	102;557	True;True	105;581	123;726	160;867	160;867
B1AKL4;Q9NRA8;B0QYZ7	B1AKL4;Q9NRA8;B0QYZ7	2;2;1	2;2;1	2;2;1	Eukaryotic translation initiation factor 4E transporter	EIF4ENIF1	tr|B1AKL4|B1AKL4_HUMAN Eukaryotic translation initiation factor 4E transporter OS=Homo sapiens OX=9606 GN=EIF4ENIF1 PE=1 SV=1;sp|Q9NRA8|4ET_HUMAN Eukaryotic translation initiation factor 4E transporter OS=Homo sapiens OX=9606 GN=EIF4ENIF1 PE=1 SV=2;tr|B0QY	3	2	2	2	2.2	2.2	2.2	105.55	961	961;985;239	0	11.788	21263000	2				53	123;1138	True;True	126;1201	148;1546	186;1914	186;1914
Q9NR30;A0A087WVC1;Q9BQ39	Q9NR30;A0A087WVC1;Q9BQ39	2;1;1	2;1;1	2;1;1	Nucleolar RNA helicase 2;ATP-dependent RNA helicase DDX50	DDX21;DDX50	sp|Q9NR30|DDX21_HUMAN Nucleolar RNA helicase 2 OS=Homo sapiens OX=9606 GN=DDX21 PE=1 SV=5;tr|A0A087WVC1|A0A087WVC1_HUMAN ATP-dependent RNA helicase DDX50 OS=Homo sapiens OX=9606 GN=DDX50 PE=1 SV=1;sp|Q9BQ39|DDX50_HUMAN ATP-dependent RNA helicase DDX50 OS=H	3	2	2	2	2.9	2.9	2.9	87.343	783	783;730;737	0	11.775	5033200	1				236	105;753	True;True	108;799	126;1033	163;1279	163;1279
H7C1V4;Q9HCH0	H7C1V4;Q9HCH0	2;2	2;2	2;2	Nck-associated protein 5-like	NCKAP5L	tr|H7C1V4|H7C1V4_HUMAN Nck-associated protein 5-like (Fragment) OS=Homo sapiens OX=9606 GN=NCKAP5L PE=1 SV=1;sp|Q9HCH0|NCK5L_HUMAN Nck-associated protein 5-like OS=Homo sapiens OX=9606 GN=NCKAP5L PE=1 SV=2	2	2	2	2	2.3	2.3	2.3	104.78	1004	1004;1330	0	11.54	14176000	1				103	74;326	True;True	76;338	90;402	123;482	123;482
D6R991;D6REM6;A0A0R4J2E8;A8MXP9;P43243;D6RB45;A0A1B0GX04;D6R9F3;D6RBS2;D6RCM3;D6REK4;D6R8Z5;Q68E03	D6R991;D6REM6;A0A0R4J2E8;A8MXP9;P43243;D6RB45;A0A1B0GX04;D6R9F3;D6RBS2;D6RCM3;D6REK4;D6R8Z5;Q68E03	2;2;2;2;2;1;1;1;1;1;1;1;1	2;2;2;2;2;1;1;1;1;1;1;1;1	2;2;2;2;2;1;1;1;1;1;1;1;1	Matrin-3	MATR3;DKFZp686L22104	tr|D6R991|D6R991_HUMAN Matrin-3 (Fragment) OS=Homo sapiens OX=9606 GN=MATR3 PE=1 SV=1;tr|D6REM6|D6REM6_HUMAN Matrin-3 OS=Homo sapiens OX=9606 GN=MATR3 PE=1 SV=1;tr|A0A0R4J2E8|A0A0R4J2E8_HUMAN Matrin-3 OS=Homo sapiens OX=9606 GN=MATR3 PE=1 SV=1;tr|A8MXP9|A8	13	2	2	2	4.6	4.6	4.6	48.159	433	433;794;847;895;847;47;77;78;87;99;100;107;283	0	11.491	14817000	2				25	904;1013	True;True	957;1071	1239;1390	1528;1715	1528;1715
H0YL50;E7EW33;H7C229;E7EVJ5;Q7L576;Q96F07	H0YL50;E7EW33;H7C229;E7EVJ5;Q7L576;Q96F07	2;2;2;2;2;2	2;2;2;2;2;2	2;2;2;2;2;2	Cytoplasmic FMR1-interacting protein 1;Cytoplasmic FMR1-interacting protein 2	CYFIP1;CYFIP2	tr|H0YL50|H0YL50_HUMAN Cytoplasmic FMR1-interacting protein 1 (Fragment) OS=Homo sapiens OX=9606 GN=CYFIP1 PE=1 SV=1;tr|E7EW33|E7EW33_HUMAN Cytoplasmic FMR1-interacting protein 2 OS=Homo sapiens OX=9606 GN=CYFIP2 PE=1 SV=1;tr|H7C229|H7C229_HUMAN Cytoplasmi	6	2	2	2	13.1	13.1	13.1	20.225	176	176;1057;1117;1227;1253;1278	0	11.482	8553700	1				69	588;1214	True;True	614;1282	773;1644	926;2037	926;2037
A0A1B0GU58;P05165;Q5JVH2;H0Y5U0;A0A1B0GWI4	A0A1B0GU58;P05165;Q5JVH2;H0Y5U0;A0A1B0GWI4	2;2;1;1;1	2;2;1;1;1	2;2;1;1;1	Propionyl-CoA carboxylase alpha chain, mitochondrial	PCCA	tr|A0A1B0GU58|A0A1B0GU58_HUMAN Propionyl-CoA carboxylase alpha chain, mitochondrial (Fragment) OS=Homo sapiens OX=9606 GN=PCCA PE=1 SV=1;sp|P05165|PCCA_HUMAN Propionyl-CoA carboxylase alpha chain, mitochondrial OS=Homo sapiens OX=9606 GN=PCCA PE=1 SV=4;tr|	5	2	2	2	3.4	3.4	3.4	67.232	615	615;728;111;139;461	0	11.199	12206000	1				29	708;1185	True;True	742;1250	952;1604	1142;1989	1142;1989
K7EPL2;Q9UBT2;U3KQ55;K7ES38	K7EPL2;Q9UBT2;U3KQ55;K7ES38	2;2;1;1	2;2;1;1	2;2;1;1	SUMO-activating enzyme subunit 2	UBA2	tr|K7EPL2|K7EPL2_HUMAN SUMO-activating enzyme subunit 2 (Fragment) OS=Homo sapiens OX=9606 GN=UBA2 PE=1 SV=2;sp|Q9UBT2|SAE2_HUMAN SUMO-activating enzyme subunit 2 OS=Homo sapiens OX=9606 GN=UBA2 PE=1 SV=2;tr|U3KQ55|U3KQ55_HUMAN SUMO-activating enzyme subun	4	2	2	2	7.3	7.3	7.3	29.385	262	262;640;54;74	0	11.067	29523000	2				114	238;270	True;True	249;282	299;339	363;410	363;410
H0YG46;J3KNE4;A0A0A0MTP3;Q99550	H0YG46;J3KNE4;A0A0A0MTP3;Q99550	2;2;2;2	2;2;2;2	2;2;2;2	M-phase phosphoprotein 9	MPHOSPH9	tr|H0YG46|H0YG46_HUMAN M-phase phosphoprotein 9 (Fragment) OS=Homo sapiens OX=9606 GN=MPHOSPH9 PE=1 SV=1;tr|J3KNE4|J3KNE4_HUMAN M-phase phosphoprotein 9 (Fragment) OS=Homo sapiens OX=9606 GN=MPHOSPH9 PE=1 SV=2;tr|A0A0A0MTP3|A0A0A0MTP3_HUMAN M-phase phospho	4	2	2	2	3.6	3.6	3.6	75.775	675	675;840;1153;1183	0	10.984	8862400	1				15	149;659	True;True	152;691	178;887	218;1069	218;1069
P15924	P15924	2	2	2	Desmoplakin	DSP	sp|P15924|DESP_HUMAN Desmoplakin OS=Homo sapiens OX=9606 GN=DSP PE=1 SV=3	1	2	2	2	0.7	0.7	0.7	331.77	2871	2871	0	10.925	10026000	1				146	273;684	True;True	285;717	342;920	413;1109	413;1109
Q9NYU2	Q9NYU2	2	2	2	UDP-glucose:glycoprotein glucosyltransferase 1	UGGT1	sp|Q9NYU2|UGGG1_HUMAN UDP-glucose:glycoprotein glucosyltransferase 1 OS=Homo sapiens OX=9606 GN=UGGT1 PE=1 SV=3	1	2	2	2	1.4	1.4	1.4	177.19	1555	1555	0	10.874	7437400	0				238	231;454	True;True	241;475	288;569	349;675	349;675
Q9Y6K0;A0A0C4DGS9	Q9Y6K0;A0A0C4DGS9	2;1	2;1	2;1	Choline/ethanolaminephosphotransferase 1	CEPT1	sp|Q9Y6K0|CEPT1_HUMAN Choline/ethanolaminephosphotransferase 1 OS=Homo sapiens OX=9606 GN=CEPT1 PE=1 SV=1;tr|A0A0C4DGS9|A0A0C4DGS9_HUMAN Choline/ethanolaminephosphotransferase 1 OS=Homo sapiens OX=9606 GN=CEPT1 PE=1 SV=1	2	2	2	2	9.9	9.9	9.9	46.553	416	416;280	0	10.847	14612000	3				251	438;487	True;True	457;509	548;614;615	653;722;723	653;722	83	339
Q9UGP8	Q9UGP8	1	1	1	Translocation protein SEC63 homolog	SEC63	sp|Q9UGP8|SEC63_HUMAN Translocation protein SEC63 homolog OS=Homo sapiens OX=9606 GN=SEC63 PE=1 SV=2	1	1	1	1	1.7	1.7	1.7	87.996	760	760	0	10.108	0	1				245	683	TRUE	716	919	1108	1108
Q7Z2W4	Q7Z2W4	1	1	1	Zinc finger CCCH-type antiviral protein 1	ZC3HAV1	sp|Q7Z2W4|ZCCHV_HUMAN Zinc finger CCCH-type antiviral protein 1 OS=Homo sapiens OX=9606 GN=ZC3HAV1 PE=1 SV=3	1	1	1	1	2	2	2	101.43	902	902	0	9.4979	5314400	1				211	1101	TRUE	1163	1501	1851	1851
M0R3F1;A0A0A0MRA5;B7Z4B8;Q9BUJ2	M0R3F1;A0A0A0MRA5;B7Z4B8;Q9BUJ2	1;1;1;1	1;1;1;1	1;1;1;1	Heterogeneous nuclear ribonucleoprotein U-like protein 1	HNRNPUL1	tr|M0R3F1|M0R3F1_HUMAN Heterogeneous nuclear ribonucleoprotein U-like protein 1 (Fragment) OS=Homo sapiens OX=9606 GN=HNRNPUL1 PE=1 SV=1;tr|A0A0A0MRA5|A0A0A0MRA5_HUMAN Heterogeneous nuclear ribonucleoprotein U-like protein 1 OS=Homo sapiens OX=9606 GN=HNRN	4	1	1	1	2.3	2.3	2.3	71.611	641	641;766;767;856	0	9.1079	5880100	1				11	809	TRUE	858	1108	1367	1367
A0A0G2JIW1;P0DMV9;P0DMV8;P17066	A0A0G2JIW1;P0DMV9;P0DMV8;P17066	1;1;1;1	1;1;1;1	1;1;1;1	Heat shock 70 kDa protein 1B;Heat shock 70 kDa protein 1A;Heat shock 70 kDa protein 6	HSPA1B;HSPA1A;HSPA6	tr|A0A0G2JIW1|A0A0G2JIW1_HUMAN Heat shock 70 kDa protein 1B OS=Homo sapiens OX=9606 GN=HSPA1B PE=1 SV=1;sp|P0DMV9|HS71B_HUMAN Heat shock 70 kDa protein 1B OS=Homo sapiens OX=9606 GN=HSPA1B PE=1 SV=1;sp|P0DMV8|HS71A_HUMAN Heat shock 70 kDa protein 1A OS=Hom	4	1	1	1	2.5	2.5	2.5	70.108	642	642;641;641;643	0	9.1073	5266500	1				22	447	TRUE	467	558	663	663
A0A2R8Y6S1;A0A2R8YFV7;A0A2R8Y5N2;A0A2R8Y5S3;Q92574	A0A2R8Y6S1;A0A2R8YFV7;A0A2R8Y5N2;A0A2R8Y5S3;Q92574	1;1;1;1;1	1;1;1;1;1	1;1;1;1;1	Hamartin	TSC1	tr|A0A2R8Y6S1|A0A2R8Y6S1_HUMAN Hamartin (Fragment) OS=Homo sapiens OX=9606 GN=TSC1 PE=1 SV=1;tr|A0A2R8YFV7|A0A2R8YFV7_HUMAN Hamartin OS=Homo sapiens OX=9606 GN=TSC1 PE=1 SV=1;tr|A0A2R8Y5N2|A0A2R8Y5N2_HUMAN Hamartin OS=Homo sapiens OX=9606 GN=TSC1 PE=1 SV=1	5	1	1	1	2.2	2.2	2.2	81.539	729	729;1158;1159;1163;1164	0	8.8595	3288300	1				34	254	TRUE	266	319	384	384
O76031	O76031	1	1	1	ATP-dependent Clp protease ATP-binding subunit clpX-like, mitochondrial	CLPX	sp|O76031|CLPX_HUMAN ATP-dependent Clp protease ATP-binding subunit clpX-like, mitochondrial OS=Homo sapiens OX=9606 GN=CLPX PE=1 SV=2	1	1	1	1	2.1	2.1	2.1	69.223	633	633	0	8.1674	7773700	1				128	957	TRUE	1013	1319	1634	1634
E9PJP4;E9PQN0;E9PRG1;E9PIG0;E9PQD2;E9PII3;E9PK52;E9PHY5;O43491	E9PJP4;E9PQN0;E9PRG1;E9PIG0;E9PQD2;E9PII3;E9PK52;E9PHY5;O43491	1;1;1;1;1;1;1;1;1	1;1;1;1;1;1;1;1;1	1;1;1;1;1;1;1;1;1	Band 4.1-like protein 2	EPB41L2	tr|E9PJP4|E9PJP4_HUMAN Band 4.1-like protein 2 (Fragment) OS=Homo sapiens OX=9606 GN=EPB41L2 PE=1 SV=1;tr|E9PQN0|E9PQN0_HUMAN Band 4.1-like protein 2 (Fragment) OS=Homo sapiens OX=9606 GN=EPB41L2 PE=1 SV=1;tr|E9PRG1|E9PRG1_HUMAN Band 4.1-like protein 2 (Fr	9	1	1	1	10.2	10.2	10.2	13.111	118	118;127;153;162;179;706;811;935;1005	0	7.8821	7657700	1				76	1078	TRUE	1138	1470	1820	1820
R4GMQ1;O60341	R4GMQ1;O60341	1;1	1;1	1;1	Lysine-specific histone demethylase 1A	KDM1A	tr|R4GMQ1|R4GMQ1_HUMAN Lysine-specific histone demethylase OS=Homo sapiens OX=9606 GN=KDM1A PE=1 SV=2;sp|O60341|KDM1A_HUMAN Lysine-specific histone demethylase 1A OS=Homo sapiens OX=9606 GN=KDM1A PE=1 SV=2	2	1	1	1	1.7	1.7	1.7	93.596	858	858;852	0	7.8376	4761200	1				124	1131	TRUE	1194	1538	1906	1906
Q13085	Q13085	1	1	1	Acetyl-CoA carboxylase 1;Biotin carboxylase	ACACA	sp|Q13085|ACACA_HUMAN Acetyl-CoA carboxylase 1 OS=Homo sapiens OX=9606 GN=ACACA PE=1 SV=2	1	1	1	1	0.6	0.6	0.6	265.55	2346	2346	0	7.7286	15063000	2				183	1174	TRUE	1239	1588;1589	1970;1971	1970
F8WF45;P82094	F8WF45;P82094	1;1	1;1	1;1	TATA element modulatory factor	TMF1	tr|F8WF45|F8WF45_HUMAN TATA element modulatory factor OS=Homo sapiens OX=9606 GN=TMF1 PE=1 SV=1;sp|P82094|TMF1_HUMAN TATA element modulatory factor OS=Homo sapiens OX=9606 GN=TMF1 PE=1 SV=2	2	1	1	1	1.4	1.4	1.4	86.432	775	775;1093	0	7.656	3614000	0				89	191	TRUE	197	234	285	285
J3QQV3;F5GYE8;Q8N8E3	J3QQV3;F5GYE8;Q8N8E3	1;1;1	1;1;1	1;1;1	Centrosomal protein of 112 kDa	CEP112	tr|J3QQV3|J3QQV3_HUMAN Centrosomal protein of 112 kDa (Fragment) OS=Homo sapiens OX=9606 GN=CEP112 PE=1 SV=1;tr|F5GYE8|F5GYE8_HUMAN Centrosomal protein of 112 kDa OS=Homo sapiens OX=9606 GN=CEP112 PE=1 SV=1;sp|Q8N8E3|CE112_HUMAN Centrosomal protein of 112	3	1	1	1	2.7	2.7	2.7	66.307	565	565;913;955	0	7.5629	5143500	1				80	1175	TRUE	1240	1590	1972	1972
F8WDW9;Q96AP7	F8WDW9;Q96AP7	1;1	1;1	1;1	Endothelial cell-selective adhesion molecule	ESAM	tr|F8WDW9|F8WDW9_HUMAN Endothelial cell-selective adhesion molecule OS=Homo sapiens OX=9606 GN=ESAM PE=1 SV=1;sp|Q96AP7|ESAM_HUMAN Endothelial cell-selective adhesion molecule OS=Homo sapiens OX=9606 GN=ESAM PE=1 SV=1	2	1	1	1	4.9	4.9	4.9	26.7	245	245;390	0	7.5247	27047000	1				87	776	TRUE	825	1069	1326	1326
Q02413	Q02413	1	1	1	Desmoglein-1	DSG1	sp|Q02413|DSG1_HUMAN Desmoglein-1 OS=Homo sapiens OX=9606 GN=DSG1 PE=1 SV=2	1	1	1	1	1.5	1.5	1.5	113.75	1049	1049	0	7.4441	4805900	1				176	83	TRUE	85	99	135	135
Q9BRR8	Q9BRR8	1	1	1	G patch domain-containing protein 1	GPATCH1	sp|Q9BRR8|GPTC1_HUMAN G patch domain-containing protein 1 OS=Homo sapiens OX=9606 GN=GPATCH1 PE=1 SV=1	1	1	1	1	1.6	1.6	1.6	103.34	931	931	0	7.3642	8298000	1				230	12	TRUE	13	16	28	28
Q96RT1	Q96RT1	1	1	1	Protein LAP2	ERBB2IP	sp|Q96RT1|ERBIN_HUMAN Erbin OS=Homo sapiens OX=9606 GN=ERBIN PE=1 SV=2	1	1	1	1	1	1	1	158.3	1412	1412	0	7.2919	2766800	1				229	601	TRUE	628	798	967	967
F5H760;P10620	F5H760;P10620	1;1	1;1	1;1	Microsomal glutathione S-transferase 1	MGST1	tr|F5H760|F5H760_HUMAN Microsomal glutathione S-transferase 1 (Fragment) OS=Homo sapiens OX=9606 GN=MGST1 PE=1 SV=1;sp|P10620|MGST1_HUMAN Microsomal glutathione S-transferase 1 OS=Homo sapiens OX=9606 GN=MGST1 PE=1 SV=1	2	1	1	1	5.7	5.7	5.7	11.894	106	106;155	0	7.2238	49061000	1				83	576	TRUE	602	758	909	909
J3QLQ6;Q9H8H0	J3QLQ6;Q9H8H0	1;1	1;1	1;1	Nucleolar protein 11	NOL11	tr|J3QLQ6|J3QLQ6_HUMAN Nucleolar protein 11 (Fragment) OS=Homo sapiens OX=9606 GN=NOL11 PE=1 SV=1;sp|Q9H8H0|NOL11_HUMAN Nucleolar protein 11 OS=Homo sapiens OX=9606 GN=NOL11 PE=1 SV=1	2	1	1	1	7.4	7.4	7.4	21.312	189	189;719	0	7.2192	6340000	1				112	460	TRUE	481	577	683	683
Q08554	Q08554	1	1	1	Desmocollin-1	DSC1	sp|Q08554|DSC1_HUMAN Desmocollin-1 OS=Homo sapiens OX=9606 GN=DSC1 PE=1 SV=2	1	1	1	1	1.7	1.7	1.7	99.986	894	894	0	7.1838	8261100	1				179	1184	TRUE	1249	1603	1988	1988
Q9Y2A7	Q9Y2A7	1	1	1	Nck-associated protein 1	NCKAP1	sp|Q9Y2A7|NCKP1_HUMAN Nck-associated protein 1 OS=Homo sapiens OX=9606 GN=NCKAP1 PE=1 SV=1	1	1	1	1	1.1	1.1	1.1	128.79	1128	1128	0	7.165	4148200	1				249	946	TRUE	1002	1307	1619	1619
Q8IY63	Q8IY63	1	1	1	Angiomotin-like protein 1	AMOTL1	sp|Q8IY63|AMOL1_HUMAN Angiomotin-like protein 1 OS=Homo sapiens OX=9606 GN=AMOTL1 PE=1 SV=1	1	1	1	1	1.6	1.6	1.6	106.57	956	956	0	7.1538	1502200	1				215	406	TRUE	424	509	610	610
A0A1B0GU24;Q9HCJ0	A0A1B0GU24;Q9HCJ0	1;1	1;1	1;1	Trinucleotide repeat-containing gene 6C protein	TNRC6C	tr|A0A1B0GU24|A0A1B0GU24_HUMAN Trinucleotide repeat-containing gene 6C protein OS=Homo sapiens OX=9606 GN=TNRC6C PE=1 SV=1;sp|Q9HCJ0|TNR6C_HUMAN Trinucleotide repeat-containing gene 6C protein OS=Homo sapiens OX=9606 GN=TNRC6C PE=1 SV=3	2	1	1	1	0.7	0.7	0.7	202.72	1944	1944;1690	0	7.0474	7735400	1				28	1034	TRUE	1092	1413	1746	1746
P25705	P25705	1	1	1	ATP synthase subunit alpha, mitochondrial	ATP5A1	sp|P25705|ATPA_HUMAN ATP synthase subunit alpha, mitochondrial OS=Homo sapiens OX=9606 GN=ATP5F1A PE=1 SV=1	1	1	1	1	2.4	2.4	2.4	59.75	553	553	0	7.0291	48625000	4				151	215	TRUE	224	269;270	325;326;327;328	326
E9PCX7;Q13423	E9PCX7;Q13423	1;1	1;1	1;1	NAD(P) transhydrogenase, mitochondrial	NNT	tr|E9PCX7|E9PCX7_HUMAN NAD(P) transhydrogenase, mitochondrial OS=Homo sapiens OX=9606 GN=NNT PE=1 SV=1;sp|Q13423|NNTM_HUMAN NAD(P) transhydrogenase, mitochondrial OS=Homo sapiens OX=9606 GN=NNT PE=1 SV=3	2	1	1	1	1.9	1.9	1.9	99.728	955	955;1086	0	6.8192	6077800	1				71	456	TRUE	477	571	677	677
D6RJ96;A0A0A0MSM0;E9PDE8;O95757;Q92598	D6RJ96;A0A0A0MSM0;E9PDE8;O95757;Q92598	1;1;1;1;1	1;1;1;1;1	1;1;1;1;1	Heat shock 70 kDa protein 4L;Heat shock protein 105 kDa	HSPA4L;HSPH1	tr|D6RJ96|D6RJ96_HUMAN Heat shock 70 kDa protein 4L (Fragment) OS=Homo sapiens OX=9606 GN=HSPA4L PE=1 SV=1;tr|A0A0A0MSM0|A0A0A0MSM0_HUMAN Heat shock protein 105 kDa OS=Homo sapiens OX=9606 GN=HSPH1 PE=1 SV=1;tr|E9PDE8|E9PDE8_HUMAN Heat shock 70 kDa protein	5	1	1	1	2.6	2.6	2.6	59.196	531	531;782;813;839;858	0	6.723	2684200	1				14	170	TRUE	174	204	248	248
J3KRR7;Q9NQC7	J3KRR7;Q9NQC7	1;1	1;1	1;1	Ubiquitin carboxyl-terminal hydrolase CYLD	CYLD	tr|J3KRR7|J3KRR7_HUMAN Ubiquitin carboxyl-terminal hydrolase CYLD OS=Homo sapiens OX=9606 GN=CYLD PE=1 SV=1;sp|Q9NQC7|CYLD_HUMAN Ubiquitin carboxyl-terminal hydrolase CYLD OS=Homo sapiens OX=9606 GN=CYLD PE=1 SV=1	2	1	1	1	1.4	1.4	1.4	101.9	910	910;956	0	6.6641	5152900	1				110	288	TRUE	300	358	431	431
H0YMC9;H0YLM6;Q9P253	H0YMC9;H0YLM6;Q9P253	1;1;1	1;1;1	1;1;1	Vacuolar protein sorting-associated protein 18 homolog	VPS18	tr|H0YMC9|H0YMC9_HUMAN Vacuolar protein sorting-associated protein 18 homolog OS=Homo sapiens OX=9606 GN=VPS18 PE=1 SV=1;tr|H0YLM6|H0YLM6_HUMAN Vacuolar protein sorting-associated protein 18 homolog OS=Homo sapiens OX=9606 GN=VPS18 PE=1 SV=1;sp|Q9P253|VPS1	3	1	1	1	10.7	10.7	10.7	13.133	121	121;130;973	0.0057471	6.5692	4354000	1				97	125	TRUE	128	150	188	188
F5H2T0;O95163	F5H2T0;O95163	1;1	1;1	1;1	Elongator complex protein 1	IKBKAP	tr|F5H2T0|F5H2T0_HUMAN Elongator complex protein 1 OS=Homo sapiens OX=9606 GN=ELP1 PE=1 SV=1;sp|O95163|ELP1_HUMAN Elongator complex protein 1 OS=Homo sapiens OX=9606 GN=ELP1 PE=1 SV=3	2	1	1	1	1.9	1.9	1.9	111.47	983	983;1332	0.0057143	6.5509	2350800	1				81	993	TRUE	1051	1364	1683	1683
E9PDN4	E9PDN4	1	1	1		SYT9	tr|E9PDN4|E9PDN4_HUMAN Synaptotagmin-9 OS=Homo sapiens OX=9606 GN=SYT9 PE=1 SV=2	1	1	1	1	4.7	4.7	4.7	36.418	319	319	0.0056818	6.4966	15343000	1				72	532	TRUE	556	693	826	826
A8MUA9;A8MU27;Q6EEV6;P61956;P55854	A8MUA9;A8MU27;Q6EEV6;P61956;P55854	1;1;1;1;1	1;1;1;1;1	1;1;1;1;1	Small ubiquitin-related modifier 4;Small ubiquitin-related modifier 2;Small ubiquitin-related modifier 3	SUMO3;SUMO4;SUMO2	tr|A8MUA9|A8MUA9_HUMAN SMT3 suppressor of mif two 3 homolog 3 (Yeast), isoform CRA_d OS=Homo sapiens OX=9606 GN=SUMO3 PE=1 SV=1;tr|A8MU27|A8MU27_HUMAN Small ubiquitin-related modifier 3 OS=Homo sapiens OX=9606 GN=SUMO3 PE=1 SV=1;sp|Q6EEV6|SUMO4_HUMAN Small	5	1	1	1	8.9	8.9	8.9	15.317	135	135;147;95;95;103	0.0056497	6.4962	28822000	1				50	1098	TRUE	1160	1497	1847	1847
D6RA73;D6RJI2;A0A3B3ITI4;P38646	D6RA73;D6RJI2;A0A3B3ITI4;P38646	1;1;1;1	1;1;1;1	1;1;1;1	Stress-70 protein, mitochondrial	HSPA9	tr|D6RA73|D6RA73_HUMAN Stress-70 protein, mitochondrial (Fragment) OS=Homo sapiens OX=9606 GN=HSPA9 PE=1 SV=1;tr|D6RJI2|D6RJI2_HUMAN Stress-70 protein, mitochondrial (Fragment) OS=Homo sapiens OX=9606 GN=HSPA9 PE=1 SV=1;tr|A0A3B3ITI4|A0A3B3ITI4_HUMAN Stres	4	1	1	1	14.5	14.5	14.5	6.8096	62	62;95;180;679	0.005618	6.4889	0	1				41	1151	TRUE	1214	1560	1936	1936
A0A0A0MRM8	A0A0A0MRM8	1	1	1		MYO6	tr|A0A0A0MRM8|A0A0A0MRM8_HUMAN Unconventional myosin-VI OS=Homo sapiens OX=9606 GN=MYO6 PE=1 SV=1	1	1	1	1	1.4	1.4	1.4	145.01	1253	1253	0.0055866	6.4862	1936100	1				13	998	TRUE	1056	1369	1688	1688
O15397	O15397	1	1	1	Importin-8	IPO8	sp|O15397|IPO8_HUMAN Importin-8 OS=Homo sapiens OX=9606 GN=IPO8 PE=1 SV=2	1	1	1	1	1.2	1.2	1.2	119.94	1037	1037	0.0055556	6.4629	6507600	1				121	424	TRUE	443	533	636	636
A0A2R8YCN4;A0A2R8YG38;Q01968	A0A2R8YCN4;A0A2R8YG38;Q01968	1;1;1	1;1;1	1;1;1	Inositol polyphosphate 5-phosphatase OCRL-1	OCRL	tr|A0A2R8YCN4|A0A2R8YCN4_HUMAN Inositol polyphosphate 5-phosphatase OCRL (Fragment) OS=Homo sapiens OX=9606 GN=OCRL PE=1 SV=1;tr|A0A2R8YG38|A0A2R8YG38_HUMAN Inositol polyphosphate 5-phosphatase OCRL (Fragment) OS=Homo sapiens OX=9606 GN=OCRL PE=1 SV=1;sp|Q	3	1	1	1	3.5	3.5	3.5	33.379	286	286;466;901	0.0055249	6.4415	8553900	1				38	380	TRUE	396	475	566	566
A0A1W2PNX8;Q9H3U1	A0A1W2PNX8;Q9H3U1	1;1	1;1	1;1	Protein unc-45 homolog A	UNC45A	tr|A0A1W2PNX8|A0A1W2PNX8_HUMAN Protein unc-45 homolog A OS=Homo sapiens OX=9606 GN=UNC45A PE=1 SV=1;sp|Q9H3U1|UN45A_HUMAN Protein unc-45 homolog A OS=Homo sapiens OX=9606 GN=UNC45A PE=1 SV=1	2	1	1	1	1.5	1.5	1.5	118.39	1084	1084;944	0.0054945	6.4185	3846000	1				32	81	TRUE	83	97	133	133
J3KMX1;Q99567	J3KMX1;Q99567	1;1	1;1	1;1	Nuclear pore complex protein Nup88	NUP88	tr|J3KMX1|J3KMX1_HUMAN Nuclear pore complex protein Nup88 (Fragment) OS=Homo sapiens OX=9606 GN=NUP88 PE=1 SV=1;sp|Q99567|NUP88_HUMAN Nuclear pore complex protein Nup88 OS=Homo sapiens OX=9606 GN=NUP88 PE=1 SV=2	2	1	1	1	1.6	1.6	1.6	78.77	696	696;741	0.0054645	6.4123	6122500	1				109	218	TRUE	227	273	331	331
Q12788	Q12788	1	1	1	Transducin beta-like protein 3	TBL3	sp|Q12788|TBL3_HUMAN Transducin beta-like protein 3 OS=Homo sapiens OX=9606 GN=TBL3 PE=1 SV=2	1	1	1	1	1.6	1.6	1.6	89.034	808	808	0.0054348	6.3994	3443900	1				181	1166	TRUE	1231	1578	1954	1954
Q9HAV4	Q9HAV4	1	1	1	Exportin-5	XPO5	sp|Q9HAV4|XPO5_HUMAN Exportin-5 OS=Homo sapiens OX=9606 GN=XPO5 PE=1 SV=1	1	1	1	1	1	1	1	136.31	1204	1204	0.0054054	6.3993	4076800	1				235	169	TRUE	173	203	247	247
I3L1Q5;Q2NL82	I3L1Q5;Q2NL82	1;1	1;1	1;1	Pre-rRNA-processing protein TSR1 homolog	TSR1	tr|I3L1Q5|I3L1Q5_HUMAN Pre-rRNA-processing protein TSR1 homolog OS=Homo sapiens OX=9606 GN=TSR1 PE=1 SV=2;sp|Q2NL82|TSR1_HUMAN Pre-rRNA-processing protein TSR1 homolog OS=Homo sapiens OX=9606 GN=TSR1 PE=1 SV=1	2	1	1	1	3.8	3.8	3.8	41.461	368	368;804	0.0053763	6.3934	3376800	1				107	831	TRUE	880	1136	1407	1407
J3QLH1;J3QRU8;A0A0C4DGN6;Q9Y2X7	J3QLH1;J3QRU8;A0A0C4DGN6;Q9Y2X7	1;1;1;1	1;1;1;1	1;1;1;1	ARF GTPase-activating protein GIT1	GIT1	tr|J3QLH1|J3QLH1_HUMAN ARF GTPase-activating protein GIT1 (Fragment) OS=Homo sapiens OX=9606 GN=GIT1 PE=1 SV=8;tr|J3QRU8|J3QRU8_HUMAN ARF GTPase-activating protein GIT1 OS=Homo sapiens OX=9606 GN=GIT1 PE=1 SV=1;tr|A0A0C4DGN6|A0A0C4DGN6_HUMAN ARF GTPase-act	4	1	1	1	3.9	3.9	3.9	25.736	228	228;694;747;761	0.0053476	6.3831	4402800	1				20	658	TRUE	690	886	1068	1068
Q4VCS5	Q4VCS5	1	1	1	Angiomotin	AMOT	sp|Q4VCS5|AMOT_HUMAN Angiomotin OS=Homo sapiens OX=9606 GN=AMOT PE=1 SV=1	1	1	1	1	1.1	1.1	1.1	118.08	1084	1084	0.0053191	6.3731	3907200	1				199	641	TRUE	673	867	1048	1048
A0A087X0P0;Q02224	A0A087X0P0;Q02224	1;1	1;1	1;1	Kinesin-like protein;Centromere-associated protein E	CENPE	tr|A0A087X0P0|A0A087X0P0_HUMAN Centromere-associated protein E OS=Homo sapiens OX=9606 GN=CENPE PE=1 SV=1;sp|Q02224|CENPE_HUMAN Centromere-associated protein E OS=Homo sapiens OX=9606 GN=CENPE PE=1 SV=2	2	1	1	1	0.4	0.4	0.4	312.1	2664	2664;2701	0.005291	6.3451	661750000	1				8	604	TRUE	631	801	970	970
F8WC19;B4DGZ4;A0A494C1M2;O75533	F8WC19;B4DGZ4;A0A494C1M2;O75533	1;1;1;1	1;1;1;1	1;1;1;1	Splicing factor 3B subunit 1	SF3B1	tr|F8WC19|F8WC19_HUMAN Splicing factor 3B subunit 1 OS=Homo sapiens OX=9606 GN=SF3B1 PE=1 SV=1;tr|B4DGZ4|B4DGZ4_HUMAN Splicing factor 3B subunit 1 OS=Homo sapiens OX=9606 GN=SF3B1 PE=1 SV=1;tr|A0A494C1M2|A0A494C1M2_HUMAN Splicing factor 3B subunit 1 OS=Hom	4	1	1	1	27	27	27	3.9234	37	37;154;161;1304	0.0052632	6.334	0	1				43	1026	TRUE	1084	1403	1728	1728
K7EJU7;Q9H6U6	K7EJU7;Q9H6U6	1;1	1;1	1;1	Breast carcinoma-amplified sequence 3	BCAS3	tr|K7EJU7|K7EJU7_HUMAN Breast carcinoma-amplified sequence 3 (Fragment) OS=Homo sapiens OX=9606 GN=BCAS3 PE=1 SV=1;sp|Q9H6U6|BCAS3_HUMAN Breast carcinoma-amplified sequence 3 OS=Homo sapiens OX=9606 GN=BCAS3 PE=1 SV=3	2	1	1	1	8.1	8.1	8.1	15.029	135	135;928	0.0052083	6.309	6756200	1				113	295	TRUE	307	366	440	440
H0Y4Q3;P46060	H0Y4Q3;P46060	1;1	1;1	1;1	Ran GTPase-activating protein 1	RANGAP1	tr|H0Y4Q3|H0Y4Q3_HUMAN Ran GTPase-activating protein 1 (Fragment) OS=Homo sapiens OX=9606 GN=RANGAP1 PE=1 SV=1;sp|P46060|RAGP1_HUMAN Ran GTPase-activating protein 1 OS=Homo sapiens OX=9606 GN=RANGAP1 PE=1 SV=1	2	1	1	1	4.7	4.7	4.7	26.797	253	253;587	0.0051813	6.2739	4131900	1				94	1135	TRUE	1198	1543	1911	1911
Q5D862	Q5D862	1	1	1	Filaggrin-2	FLG2	sp|Q5D862|FILA2_HUMAN Filaggrin-2 OS=Homo sapiens OX=9606 GN=FLG2 PE=1 SV=1	1	1	1	1	0.5	0.5	0.5	248.07	2391	2391	0.0051546	6.2723	11018000	1				201	316	TRUE	328	391	467	467
E9PGY2;H0Y650;Q86Y56	E9PGY2;H0Y650;Q86Y56	1;1;1	1;1;1	1;1;1	Dynein assembly factor 5, axonemal	DNAAF5	tr|E9PGY2|E9PGY2_HUMAN Dynein assembly factor 5, axonemal OS=Homo sapiens OX=9606 GN=DNAAF5 PE=1 SV=1;tr|H0Y650|H0Y650_HUMAN Dynein assembly factor 5, axonemal (Fragment) OS=Homo sapiens OX=9606 GN=DNAAF5 PE=1 SV=1;sp|Q86Y56|DAAF5_HUMAN Dynein assembly fac	3	1	1	1	4.3	4.3	4.3	30.973	280	280;657;855	0.0051282	6.2316	1563200	1				75	1005	TRUE	1063	1381	1704	1704
S4R398;Q92973	S4R398;Q92973	1;1	1;1	1;1	Transportin-1	TNPO1	tr|S4R398|S4R398_HUMAN Transportin-1 (Fragment) OS=Homo sapiens OX=9606 GN=TNPO1 PE=1 SV=1;sp|Q92973|TNPO1_HUMAN Transportin-1 OS=Homo sapiens OX=9606 GN=TNPO1 PE=1 SV=2	2	1	1	1	6.2	6.2	6.2	22.07	193	193;898	0.005102	6.2312	8022600	0				225	1049	TRUE	1107	1428	1765	1765
E9PKF8;H0YE22;H0Y3P2;D3DQV9;P78344	E9PKF8;H0YE22;H0Y3P2;D3DQV9;P78344	1;1;1;1;1	1;1;1;1;1	1;1;1;1;1	Eukaryotic translation initiation factor 4 gamma 2	EIF4G2	tr|E9PKF8|E9PKF8_HUMAN Eukaryotic translation initiation factor 4 gamma 2 (Fragment) OS=Homo sapiens OX=9606 GN=EIF4G2 PE=1 SV=8;tr|H0YE22|H0YE22_HUMAN Eukaryotic translation initiation factor 4 gamma 2 (Fragment) OS=Homo sapiens OX=9606 GN=EIF4G2 PE=1 SV=	5	1	1	1	4.9	4.9	4.9	20.674	185	185;234;869;907;907	0.0050761	6.1928	5325700	1				65	1003	TRUE	1061	1379	1702	1702
Q8N766	Q8N766	1	1	1	ER membrane protein complex subunit 1	EMC1	sp|Q8N766|EMC1_HUMAN ER membrane protein complex subunit 1 OS=Homo sapiens OX=9606 GN=EMC1 PE=1 SV=1	1	1	1	1	1.3	1.3	1.3	111.76	993	993	0.0050505	6.1351	5804300	1				220	311	TRUE	323	386	462	462
P31327	P31327	1	1	1	Carbamoyl-phosphate synthase [ammonia], mitochondrial	CPS1	sp|P31327|CPSM_HUMAN Carbamoyl-phosphate synthase [ammonia], mitochondrial OS=Homo sapiens OX=9606 GN=CPS1 PE=1 SV=2	1	1	1	1	0.7	0.7	0.7	164.94	1500	1500	0.005	6.0774	5221200	1				154	994	TRUE	1052	1365	1684	1684
Q9NSE4	Q9NSE4	1	1	1	Isoleucine--tRNA ligase, mitochondrial	IARS2	sp|Q9NSE4|SYIM_HUMAN Isoleucine--tRNA ligase, mitochondrial OS=Homo sapiens OX=9606 GN=IARS2 PE=1 SV=2	1	1	1	1	1.7	1.7	1.7	113.79	1012	1012	0.0049751	6.0739	0	1				237	1009	TRUE	1067	1385	1710	1710
O00635	O00635	1	1	1	E3 ubiquitin-protein ligase TRIM38	TRIM38	sp|O00635|TRI38_HUMAN E3 ubiquitin-protein ligase TRIM38 OS=Homo sapiens OX=9606 GN=TRIM38 PE=1 SV=1	1	1	1	1	2.4	2.4	2.4	53.415	465	465	0.0049505	6.0698	21571000	1				116	630	TRUE	660	845	1021	1021
A2A3P3;Q5SZL2	A2A3P3;Q5SZL2	1;1	1;1	1;1	Centrosomal protein of 85 kDa-like	CEP85L	tr|A2A3P3|A2A3P3_HUMAN Centrosomal protein of 85 kDa-like (Fragment) OS=Homo sapiens OX=9606 GN=CEP85L PE=1 SV=1;sp|Q5SZL2|CE85L_HUMAN Centrosomal protein of 85 kDa-like OS=Homo sapiens OX=9606 GN=CEP85L PE=1 SV=1	2	1	1	1	1.9	1.9	1.9	65.736	576	576;805	0.0049261	6.0406	2601700	1				46	773	TRUE	822	1066	1322	1322
C9JW56;Q9UPU7	C9JW56;Q9UPU7	1;1	1;1	1;1	TBC1 domain family member 2B	TBC1D2B	tr|C9JW56|C9JW56_HUMAN TBC1 domain family member 2B (Fragment) OS=Homo sapiens OX=9606 GN=TBC1D2B PE=1 SV=1;sp|Q9UPU7|TBD2B_HUMAN TBC1 domain family member 2B OS=Homo sapiens OX=9606 GN=TBC1D2B PE=1 SV=2	2	1	1	1	3.8	3.8	3.8	32.949	291	291;963	0.004902	6.0401	2158400	1				63	177	TRUE	182	218	267	267
Q8N1B4	Q8N1B4	1	1	1	Vacuolar protein sorting-associated protein 52 homolog	VPS52	sp|Q8N1B4|VPS52_HUMAN Vacuolar protein sorting-associated protein 52 homolog OS=Homo sapiens OX=9606 GN=VPS52 PE=1 SV=1	1	1	1	1	1.5	1.5	1.5	82.22	723	723	0.004878	6.0276	3369100	1				219	302	TRUE	314	375	449	449
P43246	P43246	1	1	1	DNA mismatch repair protein Msh2	MSH2	sp|P43246|MSH2_HUMAN DNA mismatch repair protein Msh2 OS=Homo sapiens OX=9606 GN=MSH2 PE=1 SV=1	1	1	1	1	1.2	1.2	1.2	104.74	934	934	0.0048544	6.0186	2319300	1				163	785	TRUE	834	1080	1337	1337
E7EN55;C9JL41;D6RDI2;J3KPP4;O95232	E7EN55;C9JL41;D6RDI2;J3KPP4;O95232	1;1;1;1;1	1;1;1;1;1	1;1;1;1;1	Luc7-like protein 3	LUC7L3	tr|E7EN55|E7EN55_HUMAN Luc7-like protein 3 OS=Homo sapiens OX=9606 GN=LUC7L3 PE=1 SV=1;tr|C9JL41|C9JL41_HUMAN Luc7-like protein 3 OS=Homo sapiens OX=9606 GN=LUC7L3 PE=1 SV=1;tr|D6RDI2|D6RDI2_HUMAN Luc7-like protein 3 (Fragment) OS=Homo sapiens OX=9606 GN=L	5	1	1	1	24.1	24.1	24.1	6.4234	54	54;79;184;489;432	0.0048309	6.0148	11886000	1				61	476	TRUE	497	601	709	709
P53618	P53618	1	1	1	Coatomer subunit beta	COPB1	sp|P53618|COPB_HUMAN Coatomer subunit beta OS=Homo sapiens OX=9606 GN=COPB1 PE=1 SV=3	1	1	1	1	1.9	1.9	1.9	107.14	953	953	0.0048077	6.0068	3115000	1				168	808	TRUE	857	1107	1366	1366
D6RHC4;E9PDP5;Q8IWZ3	D6RHC4;E9PDP5;Q8IWZ3	1;1;1	1;1;1	1;1;1	Ankyrin repeat and KH domain-containing protein 1	ANKHD1	tr|D6RHC4|D6RHC4_HUMAN Ankyrin repeat and KH domain-containing protein 1 (Fragment) OS=Homo sapiens OX=9606 GN=ANKHD1 PE=1 SV=1;tr|E9PDP5|E9PDP5_HUMAN Ankyrin repeat and KH domain-containing protein 1 (Fragment) OS=Homo sapiens OX=9606 GN=ANKHD1 PE=1 SV=1;	3	1	1	1	1.6	1.6	1.6	37.524	368	368;1565;2542	0.0047847	5.9982	143840000	1				66	611	TRUE	638	809	979	979
A0A1B0GUX5;A0A1B0GU67;A0A0D9SFB1;A0A0U1RQP1;A0A0D9SFE4;Q05193;P50570	A0A1B0GUX5;A0A1B0GU67;A0A0D9SFB1;A0A0U1RQP1;A0A0D9SFE4;Q05193;P50570	1;1;1;1;1;1;1	1;1;1;1;1;1;1	1;1;1;1;1;1;1	Dynamin-1;Dynamin-2	DNM1;DNM2	tr|A0A1B0GUX5|A0A1B0GUX5_HUMAN Dynamin-1 OS=Homo sapiens OX=9606 GN=DNM1 PE=1 SV=1;tr|A0A1B0GU67|A0A1B0GU67_HUMAN Dynamin-1 (Fragment) OS=Homo sapiens OX=9606 GN=DNM1 PE=1 SV=1;tr|A0A0D9SFB1|A0A0D9SFB1_HUMAN Dynamin-1 OS=Homo sapiens OX=9606 GN=DNM1 PE=1 S	7	1	1	1	3.1	3.1	3.1	35.248	320	320;356;835;856;864;864;870	0.0047619	5.8855	3399400	1				21	351	TRUE	364	438	519	519
F2Z2B9;Q9BSJ2	F2Z2B9;Q9BSJ2	1;1	1;1	1;1	Gamma-tubulin complex component 2	TUBGCP2	tr|F2Z2B9|F2Z2B9_HUMAN Gamma-tubulin complex component OS=Homo sapiens OX=9606 GN=TUBGCP2 PE=1 SV=1;sp|Q9BSJ2|GCP2_HUMAN Gamma-tubulin complex component 2 OS=Homo sapiens OX=9606 GN=TUBGCP2 PE=1 SV=2	2	1	1	1	1.4	1.4	1.4	82.603	721	721;902	0.0047393	5.8821	0	1				79	1246	TRUE	1316	1683	2087	2087
Q66GS9	Q66GS9	1	1	1	Centrosomal protein of 135 kDa	CEP135	sp|Q66GS9|CP135_HUMAN Centrosomal protein of 135 kDa OS=Homo sapiens OX=9606 GN=CEP135 PE=1 SV=2	1	1	1	1	1.1	1.1	1.1	133.49	1140	1140	0.004717	5.8494	5041800	1				206	427	TRUE	446	536	639	639
E9PR16;G3V198;Q12769	E9PR16;G3V198;Q12769	1;1;1	1;1;1	1;1;1	Nuclear pore complex protein Nup160	NUP160	tr|E9PR16|E9PR16_HUMAN Nuclear pore complex protein Nup160 (Fragment) OS=Homo sapiens OX=9606 GN=NUP160 PE=1 SV=2;tr|G3V198|G3V198_HUMAN Nuclear pore complex protein Nup160 (Fragment) OS=Homo sapiens OX=9606 GN=NUP160 PE=1 SV=2;sp|Q12769|NU160_HUMAN Nuclea	3	1	1	1	1.2	1.2	1.2	127.33	1123	1123;1314;1436	0.0046948	5.8482	1787500	0				78	1132	TRUE	1195	1539	1907	1907
H7C3P9;Q9UNS2	H7C3P9;Q9UNS2	1;1	1;1	1;1	COP9 signalosome complex subunit 3	COPS3	tr|H7C3P9|H7C3P9_HUMAN COP9 signalosome complex subunit 3 OS=Homo sapiens OX=9606 GN=COPS3 PE=1 SV=2;sp|Q9UNS2|CSN3_HUMAN COP9 signalosome complex subunit 3 OS=Homo sapiens OX=9606 GN=COPS3 PE=1 SV=3	2	1	1	1	4.6	4.6	4.6	39.036	345	345;423	0.0046729	5.8448	113140000	2				104	1237	TRUE	1307	1671	2071;2072	2072	15;16	294;302
O94822	O94822	1	1	1	E3 ubiquitin-protein ligase listerin	LTN1	sp|O94822|LTN1_HUMAN E3 ubiquitin-protein ligase listerin OS=Homo sapiens OX=9606 GN=LTN1 PE=1 SV=6	1	1	1	1	0.6	0.6	0.6	200.55	1766	1766	0.0046512	5.8189	6911200	1				129	859	TRUE	909	1178	1451	1451
B1AM31;Q5T1B0	B1AM31;Q5T1B0	1;1	1;1	1;1	Axonemal dynein light chain domain-containing protein 1	AXDND1	tr|B1AM31|B1AM31_HUMAN Axonemal dynein light chain domain-containing protein 1 (Fragment) OS=Homo sapiens OX=9606 GN=AXDND1 PE=1 SV=1;sp|Q5T1B0|AXDN1_HUMAN Axonemal dynein light chain domain-containing protein 1 OS=Homo sapiens OX=9606 GN=AXDND1 PE=2 SV=1	2	1	1	1	1.6	1.6	1.6	101.83	872	872;1012	0.0046296	5.8183	14126000	1				54	1231	TRUE	1300	1663	2063	2063	12;13	782;788
E7ERV2;A0A0A0MQQ9;Q8N961;Q8N1F8;O14559	E7ERV2;A0A0A0MQQ9;Q8N961;Q8N1F8;O14559	1;1;1;1;1	1;1;1;1;1	1;1;1;1;1	Ankyrin repeat and BTB/POZ domain-containing protein 2;Serine/threonine-protein kinase 11-interacting protein;Rho GTPase-activating protein 33	STK11IP;ARHGAP33;ABTB2	tr|E7ERV2|E7ERV2_HUMAN Serine/threonine-protein kinase 11-interacting protein OS=Homo sapiens OX=9606 GN=STK11IP PE=4 SV=1;tr|A0A0A0MQQ9|A0A0A0MQQ9_HUMAN Rho GTPase-activating protein 33 OS=Homo sapiens OX=9606 GN=ARHGAP33 PE=1 SV=1;sp|Q8N961|ABTB2_HUMAN A	5	1	1	1	5.5	5.5	5.5	11.875	110	110;748;1025;1088;1287	0.0046083	5.8008	5674300	1				10	530	TRUE	554	691	824	824
M0R2S2;M0R165;Q9UBC2	M0R2S2;M0R165;Q9UBC2	1;1;1	1;1;1	1;1;1	Epidermal growth factor receptor substrate 15-like 1	EPS15L1	tr|M0R2S2|M0R2S2_HUMAN Epidermal growth factor receptor substrate 15-like 1 OS=Homo sapiens OX=9606 GN=EPS15L1 PE=1 SV=1;tr|M0R165|M0R165_HUMAN Epidermal growth factor receptor substrate 15-like 1 OS=Homo sapiens OX=9606 GN=EPS15L1 PE=1 SV=1;sp|Q9UBC2|EP15	3	1	1	1	3.6	3.6	3.6	49.856	447	447;756;864	0.0045872	5.779	1812600	1				115	664	TRUE	697	893	1075	1075
I3L1L3;Q9BQG0	I3L1L3;Q9BQG0	1;1	1;1	1;1	Myb-binding protein 1A	MYBBP1A	tr|I3L1L3|I3L1L3_HUMAN Myb-binding protein 1A (Fragment) OS=Homo sapiens OX=9606 GN=MYBBP1A PE=1 SV=1;sp|Q9BQG0|MBB1A_HUMAN Myb-binding protein 1A OS=Homo sapiens OX=9606 GN=MYBBP1A PE=1 SV=2	2	1	1	1	1	1	1	140.13	1252	1252;1328	0.0045662	5.7773	2592400	0				106	499	TRUE	522	634	744	744
H0YC33;E5RH50;A0A0B4J210;Q6PKG0	H0YC33;E5RH50;A0A0B4J210;Q6PKG0	1;1;1;1	1;1;1;1	1;1;1;1	La-related protein 1	LARP1	tr|H0YC33|H0YC33_HUMAN La-related protein 1 (Fragment) OS=Homo sapiens OX=9606 GN=LARP1 PE=1 SV=1;tr|E5RH50|E5RH50_HUMAN La-related protein 1 (Fragment) OS=Homo sapiens OX=9606 GN=LARP1 PE=1 SV=8;tr|A0A0B4J210|A0A0B4J210_HUMAN La-related protein 1 (Fragmen	4	1	1	1	6.6	6.6	6.6	20.78	183	183;610;815;1096	0.0045455	5.7619	4466300	1				17	313	TRUE	325	388	464	464
P35579	P35579	1	1	1	Myosin-9	MYH9	sp|P35579|MYH9_HUMAN Myosin-9 OS=Homo sapiens OX=9606 GN=MYH9 PE=1 SV=4	1	1	1	1	0.5	0.5	0.5	226.53	1960	1960	0.0045249	5.7485	3348200	1				158	79	TRUE	81	95	131	131
A0A3B3IRW2;A0A3B3IRK6;Q13724	A0A3B3IRW2;A0A3B3IRK6;Q13724	1;1;1	1;1;1	1;1;1	Mannosyl-oligosaccharide glucosidase	MOGS	tr|A0A3B3IRW2|A0A3B3IRW2_HUMAN Mannosyl-oligosaccharide glucosidase OS=Homo sapiens OX=9606 GN=MOGS PE=1 SV=1;tr|A0A3B3IRK6|A0A3B3IRK6_HUMAN Mannosyl-oligosaccharide glucosidase (Fragment) OS=Homo sapiens OX=9606 GN=MOGS PE=1 SV=1;sp|Q13724|MOGS_HUMAN Mann	3	1	1	1	2.1	2.1	2.1	62.248	562	562;715;837	0.009009	5.7288	4642900	1				39	584	TRUE	610	769	922	922
C9JUL2;H7BZ27;O60583	C9JUL2;H7BZ27;O60583	1;1;1	1;1;1	1;1;1	Cyclin-T2	CCNT2	tr|C9JUL2|C9JUL2_HUMAN Cyclin-T2 (Fragment) OS=Homo sapiens OX=9606 GN=CCNT2 PE=4 SV=1;tr|H7BZ27|H7BZ27_HUMAN Cyclin-T2 (Fragment) OS=Homo sapiens OX=9606 GN=CCNT2 PE=1 SV=1;sp|O60583|CCNT2_HUMAN Cyclin-T2 OS=Homo sapiens OX=9606 GN=CCNT2 PE=1 SV=2	3	1	1	1	8.4	8.4	8.4	14.985	131	131;149;730	0.0089286	5.7108	1931100000	1				62	475	TRUE	496	600	708	708
A0A2R8Y611;O14617	A0A2R8Y611;O14617	1;1	1;1	1;1	AP-3 complex subunit delta-1	AP3D1	tr|A0A2R8Y611|A0A2R8Y611_HUMAN AP-3 complex subunit delta-1 (Fragment) OS=Homo sapiens OX=9606 GN=AP3D1 PE=1 SV=1;sp|O14617|AP3D1_HUMAN AP-3 complex subunit delta-1 OS=Homo sapiens OX=9606 GN=AP3D1 PE=1 SV=1	2	1	1	1	1.9	1.9	1.9	106.19	945	945;1153	0.0088889	5.6932	4324100	0				35	1194	TRUE	1262	1623	2010	2010
Q9P2J5	Q9P2J5	1	1	1	Leucine--tRNA ligase, cytoplasmic	LARS	sp|Q9P2J5|SYLC_HUMAN Leucine--tRNA ligase, cytoplasmic OS=Homo sapiens OX=9606 GN=LARS PE=1 SV=2	1	1	1	1	1	1	1	134.46	1176	1176	0.0088496	5.6734	3706900	1				240	1118	TRUE	1181	1524	1892	1892
A0A2R8Y6G6;P06733	A0A2R8Y6G6;P06733	1;1	1;1	1;1	Alpha-enolase	ENO1	tr|A0A2R8Y6G6|A0A2R8Y6G6_HUMAN Alpha-enolase OS=Homo sapiens OX=9606 GN=ENO1 PE=1 SV=1;sp|P06733|ENOA_HUMAN Alpha-enolase OS=Homo sapiens OX=9606 GN=ENO1 PE=1 SV=2	2	1	1	1	1.4	1.4	1.4	47.327	434	434;434	0.0088106	5.6668	22648000	1				36	1238	TRUE	1308	1672	2073	2073
G8JLG1;Q14683	G8JLG1;Q14683	1;1	1;1	1;1	Structural maintenance of chromosomes protein;Structural maintenance of chromosomes protein 1A	SMC1A	tr|G8JLG1|G8JLG1_HUMAN Structural maintenance of chromosomes protein OS=Homo sapiens OX=9606 GN=SMC1A PE=1 SV=2;sp|Q14683|SMC1A_HUMAN Structural maintenance of chromosomes protein 1A OS=Homo sapiens OX=9606 GN=SMC1A PE=1 SV=2	2	1	1	1	0.7	0.7	0.7	140.86	1211	1211;1233	0.0087719	5.666	4414700	1				92	411	TRUE	429	514	615	615
B1AHB2;B1AHA9;B1AHB1;P33992	B1AHB2;B1AHA9;B1AHB1;P33992	1;1;1;1	1;1;1;1	1;1;1;1	DNA helicase;DNA replication licensing factor MCM5	MCM5	tr|B1AHB2|B1AHB2_HUMAN DNA replication licensing factor MCM5 (Fragment) OS=Homo sapiens OX=9606 GN=MCM5 PE=1 SV=1;tr|B1AHA9|B1AHA9_HUMAN DNA replication licensing factor MCM5 (Fragment) OS=Homo sapiens OX=9606 GN=MCM5 PE=1 SV=8;tr|B1AHB1|B1AHB1_HUMAN DNA h	4	1	1	1	8	8	8	16.803	150	150;230;691;734	0.0087336	5.6655	2533700	1				52	467	TRUE	488	584	690	690
Q15058	Q15058	1	1	1	Kinesin-like protein KIF14	KIF14	sp|Q15058|KIF14_HUMAN Kinesin-like protein KIF14 OS=Homo sapiens OX=9606 GN=KIF14 PE=1 SV=1	1	1	1	1	0.7	0.7	0.7	186.49	1648	1648	0.0086957	5.6635	5063800	1				194	464	TRUE	485	581	687	687
H3BSK9;H3BUF6;Q8WWM7	H3BSK9;H3BUF6;Q8WWM7	1;1;1	1;1;1	1;1;1	Ataxin-2-like protein	ATXN2L	tr|H3BSK9|H3BSK9_HUMAN Ataxin-2-like protein (Fragment) OS=Homo sapiens OX=9606 GN=ATXN2L PE=1 SV=1;tr|H3BUF6|H3BUF6_HUMAN Ataxin-2-like protein OS=Homo sapiens OX=9606 GN=ATXN2L PE=1 SV=1;sp|Q8WWM7|ATX2L_HUMAN Ataxin-2-like protein OS=Homo sapiens OX=9606	3	1	1	1	2.7	2.7	2.7	37.138	336	336;1068;1075	0.008658	5.6631	6811300	1				100	228	TRUE	238	284	345	345
H3BRR6;Q9BQ83	H3BRR6;Q9BQ83	1;1	1;1	1;1	Structure-specific endonuclease subunit SLX1	SLX1B;SLX1A	tr|H3BRR6|H3BRR6_HUMAN Structure-specific endonuclease subunit SLX1 (Fragment) OS=Homo sapiens OX=9606 GN=SLX1B PE=4 SV=1;sp|Q9BQ83|SLX1_HUMAN Structure-specific endonuclease subunit SLX1 OS=Homo sapiens OX=9606 GN=SLX1A PE=1 SV=1	2	1	1	1	6.8	6.8	6.8	10.099	88	88;275	0.0086207	5.6526	6793700	1				99	654	TRUE	686	882	1064	1064
A0A1B0GWA9;A0A1B0GVC3;Q96HU8	A0A1B0GWA9;A0A1B0GVC3;Q96HU8	1;1;1	1;1;1	1;1;1	GTP-binding protein Di-Ras2	DIRAS2	tr|A0A1B0GWA9|A0A1B0GWA9_HUMAN GTP-binding protein Di-Ras2 (Fragment) OS=Homo sapiens OX=9606 GN=DIRAS2 PE=1 SV=1;tr|A0A1B0GVC3|A0A1B0GVC3_HUMAN GTP-binding protein Di-Ras2 (Fragment) OS=Homo sapiens OX=9606 GN=DIRAS2 PE=1 SV=1;sp|Q96HU8|DIRA2_HUMAN GTP-bi	3	1	1	1	25.6	25.6	25.6	4.7093	43	43;112;199	0.0085837	5.649	10298000	1				30	1107	TRUE	1169	1508	1858	1858
B4DE60;Q9BRK0	B4DE60;Q9BRK0	1;1	1;1	1;1	Receptor expression-enhancing protein;Receptor expression-enhancing protein 2	REEP2	tr|B4DE60|B4DE60_HUMAN Receptor expression-enhancing protein OS=Homo sapiens OX=9606 GN=REEP2 PE=1 SV=1;sp|Q9BRK0|REEP2_HUMAN Receptor expression-enhancing protein 2 OS=Homo sapiens OX=9606 GN=REEP2 PE=1 SV=2	2	1	1	1	2.8	2.8	2.8	23.796	214	214;252	0.008547	5.6381	327230000	1				56	386	TRUE	403	483	579	579
E7EPM8;H7C2Q6;E9PBT5;A6NGW2;Q7RTU9	E7EPM8;H7C2Q6;E9PBT5;A6NGW2;Q7RTU9	1;1;1;1;1	1;1;1;1;1	1;1;1;1;1	Putative stereocilin-like protein;Stereocilin	STRC;STRCP1	tr|E7EPM8|E7EPM8_HUMAN Stereocilin OS=Homo sapiens OX=9606 GN=STRC PE=4 SV=2;tr|H7C2Q6|H7C2Q6_HUMAN Stereocilin (Fragment) OS=Homo sapiens OX=9606 GN=STRC PE=4 SV=1;tr|E9PBT5|E9PBT5_HUMAN Stereocilin OS=Homo sapiens OX=9606 GN=STRC PE=4 SV=1;sp|A6NGW2|STRC	5	1	1	1	2.6	2.6	2.6	37.319	351	351;663;969;1772;1775	0.0085106	5.631	4578000	0				49	211	TRUE	220	265	320	320
F8VWK9;F8VS35;Q9Y6K5	F8VWK9;F8VS35;Q9Y6K5	1;1;1	1;1;1	1;1;1	2-5-oligoadenylate synthase 3	OAS3	tr|F8VWK9|F8VWK9_HUMAN 2-5-oligoadenylate synthase 3 OS=Homo sapiens OX=9606 GN=OAS3 PE=1 SV=1;tr|F8VS35|F8VS35_HUMAN 2-5-oligoadenylate synthase 3 OS=Homo sapiens OX=9606 GN=OAS3 PE=1 SV=1;sp|Q9Y6K5|OAS3_HUMAN 2-5-oligoadenylate synthase 3 OS=Homo s	3	1	1	1	7.3	7.3	7.3	19.485	177	177;223;1087	0.0084746	5.6233	1838900	0				84	714	TRUE	751	965	1158	1158
Q5W0B1	Q5W0B1	1	1	1	RING finger protein 219	RNF219	sp|Q5W0B1|OBI1_HUMAN ORC ubiquitin ligase 1 OS=Homo sapiens OX=9606 GN=OBI1 PE=1 SV=1	1	1	1	1	1.2	1.2	1.2	81.116	726	726	0.0084388	5.6231	4704500	0				205	289	TRUE	301	359	432	432
H0YKB1;A0A087X0K9;G5E9E7;G3V1L9;Q07157	H0YKB1;A0A087X0K9;G5E9E7;G3V1L9;Q07157	1;1;1;1;1	1;1;1;1;1	1;1;1;1;1	Tight junction protein ZO-1	TJP1	tr|H0YKB1|H0YKB1_HUMAN Tight junction protein 1 (Zona occludens 1), isoform CRA_d OS=Homo sapiens OX=9606 GN=TJP1 PE=1 SV=1;tr|A0A087X0K9|A0A087X0K9_HUMAN Tight junction protein ZO-1 OS=Homo sapiens OX=9606 GN=TJP1 PE=1 SV=1;tr|G5E9E7|G5E9E7_HUMAN Tight ju	5	1	1	1	3.1	3.1	3.1	42.466	383	383;1676;1692;1768;1748	0.0084034	5.6164	3241900	1				7	162	TRUE	165	194	237	237
O75460	O75460	1	1	1	Serine/threonine-protein kinase/endoribonuclease IRE1;Serine/threonine-protein kinase;Endoribonuclease	ERN1	sp|O75460|ERN1_HUMAN Serine/threonine-protein kinase/endoribonuclease IRE1 OS=Homo sapiens OX=9606 GN=ERN1 PE=1 SV=2	1	1	1	1	1	1	1	109.73	977	977	0.0083682	5.6152	73042000	0				126	552	TRUE	576	719	859	859
J3KS39;J3KS54;Q13045	J3KS39;J3KS54;Q13045	1;1;1	1;1;1	1;1;1	Protein flightless-1 homolog	FLII	tr|J3KS39|J3KS39_HUMAN Protein flightless-1 homolog OS=Homo sapiens OX=9606 GN=FLII PE=1 SV=1;tr|J3KS54|J3KS54_HUMAN Protein flightless-1 homolog OS=Homo sapiens OX=9606 GN=FLII PE=1 SV=1;sp|Q13045|FLII_HUMAN Protein flightless-1 homolog OS=Homo sapiens OX	3	1	1	1	21.6	21.6	21.6	5.2289	51	51;700;1269	0.0083333	5.6112	2093800	1				111	716	TRUE	753	967	1160	1160
H0Y2W2;Q9NVI7;Q5T9A4	H0Y2W2;Q9NVI7;Q5T9A4	1;1;1	1;1;1	1;1;1	ATPase family AAA domain-containing protein 3A;ATPase family AAA domain-containing protein 3B	ATAD3A;ATAD3B	tr|H0Y2W2|H0Y2W2_HUMAN ATPase family AAA domain-containing protein 3A (Fragment) OS=Homo sapiens OX=9606 GN=ATAD3A PE=1 SV=1;sp|Q9NVI7|ATD3A_HUMAN ATPase family AAA domain-containing protein 3A OS=Homo sapiens OX=9606 GN=ATAD3A PE=1 SV=2;sp|Q5T9A4|ATD3B_HU	3	1	1	1	1.9	1.9	1.9	64.243	572	572;634;648	0.0082988	5.6104	65272000	0				93	261	TRUE	273	326	391	391
Q86SS6	Q86SS6	1	1	1	Synaptotagmin-9	SYT9	sp|Q86SS6|SYT9_HUMAN Synaptotagmin-9 OS=Homo sapiens OX=9606 GN=SYT9 PE=2 SV=1	1	1	1	1	1.4	1.4	1.4	56.187	491	491	0.0082645	5.6024	5440300	0				212	692	TRUE	725	930	1120	1120
A0A087WZC3;Q15431	A0A087WZC3;Q15431	1;1	1;1	1;1	Synaptonemal complex protein 1	SYCP1	tr|A0A087WZC3|A0A087WZC3_HUMAN Synaptonemal complex protein 1 OS=Homo sapiens OX=9606 GN=SYCP1 PE=1 SV=1;sp|Q15431|SYCP1_HUMAN Synaptonemal complex protein 1 OS=Homo sapiens OX=9606 GN=SYCP1 PE=1 SV=2	2	1	1	1	0.9	0.9	0.9	111.24	951	951;976	0.0082305	5.6005	5340600	0				6	141	TRUE	144	169	208	208
P08183;P21439	P08183;P21439	1;1	1;1	1;1	Multidrug resistance protein 1;Multidrug resistance protein 3	ABCB1;ABCB4	sp|P08183|MDR1_HUMAN ATP-dependent translocase ABCB1 OS=Homo sapiens OX=9606 GN=ABCB1 PE=1 SV=3;sp|P21439|MDR3_HUMAN Phosphatidylcholine translocator ABCB4 OS=Homo sapiens OX=9606 GN=ABCB4 PE=1 SV=2	2	1	1	1	0.6	0.6	0.6	141.48	1280	1280;1286	0.0081967	5.593	0	1				136	1079	TRUE	1139	1471	1821	1821
Q58FF8	Q58FF8	3	1	1	Putative heat shock protein HSP 90-beta 2	HSP90AB2P	sp|Q58FF8|H90B2_HUMAN Putative heat shock protein HSP 90-beta 2 OS=Homo sapiens OX=9606 GN=HSP90AB2P PE=1 SV=2	1	3	1	1	9.4	3.9	3.9	44.348	381	381	0.0081633	5.5855	2997200	1				200	25;420;1226	False;True;False	26;439;1295	30;528;1658	48;49;629;2054	48;629;2054
Q9Y5Q3;Q8NHW3	Q9Y5Q3;Q8NHW3	1;1	1;1	1;1	Transcription factor MafB;Transcription factor MafA	MAFB;MAFA	sp|Q9Y5Q3|MAFB_HUMAN Transcription factor MafB OS=Homo sapiens OX=9606 GN=MAFB PE=1 SV=2;sp|Q8NHW3|MAFA_HUMAN Transcription factor MafA OS=Homo sapiens OX=9606 GN=MAFA PE=1 SV=2	2	1	1	1	3.7	3.7	3.7	35.791	323	323;353	0.0081301	5.5759	34208000	0				221	315	TRUE	327	390	466	466	71	219
Q49AJ0	Q49AJ0	1	1	1	Protein FAM135B	FAM135B	sp|Q49AJ0|F135B_HUMAN Protein FAM135B OS=Homo sapiens OX=9606 GN=FAM135B PE=2 SV=2	1	1	1	1	0.5	0.5	0.5	155.77	1406	1406	1	-2	26643000	2	+			198	739	TRUE	785	1017	1261;1262	1261	60	628
F8WF39	F8WF39	1	1	1		CASP8	tr|F8WF39|F8WF39_HUMAN Caspase-8 OS=Homo sapiens OX=9606 GN=CASP8 PE=1 SV=1	1	1	1	1	13.8	13.8	13.8	6.214	58	58	1	-2	22868000	1	+			88	717	TRUE	754	968	1161	1161	14	1
Q5M775	Q5M775	1	1	1	Cytospin-B	SPECC1	sp|Q5M775|CYTSB_HUMAN Cytospin-B OS=Homo sapiens OX=9606 GN=SPECC1 PE=1 SV=1	1	1	1	1	1.3	1.3	1.3	118.58	1068	1068	1	-2	20491000	2	+			202	520	TRUE	544	674	791;792	791	61	508
Q9H4L7	Q9H4L7	1	1	1	SWI/SNF-related matrix-associated actin-dependent regulator of chromatin subfamily A containing DEAD/H box 1	SMARCAD1	sp|Q9H4L7|SMRCD_HUMAN SWI/SNF-related matrix-associated actin-dependent regulator of chromatin subfamily A containing DEAD/H box 1 OS=Homo sapiens OX=9606 GN=SMARCAD1 PE=1 SV=2	1	1	1	1	1	1	1	117.4	1026	1026	1	-2	6571800	0	+			234	606	TRUE	633	803	972	972	78	804
Q8IVF6	Q8IVF6	1	1	1	Ankyrin repeat domain-containing protein 18A	ANKRD18A	sp|Q8IVF6|AN18A_HUMAN Ankyrin repeat domain-containing protein 18A OS=Homo sapiens OX=9606 GN=ANKRD18A PE=2 SV=3	1	1	1	1	0.7	0.7	0.7	115.6	992	992	1	-2	3559400	0	+			214	501	TRUE	525	640	752	752	70	336
Q9C0B7	Q9C0B7	1	1	1	Transport and Golgi organization protein 6 homolog	TANGO6	sp|Q9C0B7|TNG6_HUMAN Transport and Golgi organization protein 6 homolog OS=Homo sapiens OX=9606 GN=TANGO6 PE=1 SV=2	1	1	1	1	1.2	1.2	1.2	120.75	1094	1094	1	-2	1097900	0	+			232	639	TRUE	671	865	1046	1046	77	647
