# Supplementary material for: CCHCR1-astrin interaction promotes centriole duplication through recruitment of CEP72
Source: BMC Biol. 2022 Oct 24;20:240. doi: 10.1186/s12915-022-01437-6 (PMC9590400; doi:10.1186/s12915-022-01437-6)
Supplement: Supplementary file 10 — Additional file 10. All Original and uncropped blots images used in manuscript. [file 12915_2022_1437_MOESM10_ESM.zip]

Archive with 206 entries (152 files):
- blots images/
- blots images/Fig 1/
- blots images/Fig 1/Fig 1 A/
- blots images/Fig 1/Fig 1 A/astrin-coIP-HCR-anti-astrin.tif
- blots images/Fig 1/Fig 1 A/astrin-coIP-HCR-anti-astrin_marker.tif
- blots images/Fig 1/Fig 1 A/astrin-coIP-HCR-anti-HCR.tif
- blots images/Fig 1/Fig 1 A/astrin-coIP-HCR-anti-HCR_marker.tif
- blots images/Fig 1/Fig 1 A/HCR-coIP-astrin-anti-astrin.tif
- blots images/Fig 1/Fig 1 A/HCR-coIP-astrin-anti-astrin_marker.tif
- blots images/Fig 1/Fig 1 A/HCR-coIP-astrin-anti-HCR.tif
- blots images/Fig 1/Fig 1 A/HCR-coIP-astrin-anti-HCR_withmarker.tif
- blots images/Fig 1/Fig 1 A/Left-astrin-coIP-HCR-Right-HCR-coIP-astrin-anti-GM130 with marker.tif
- blots images/Fig 1/Fig 1 A/Left-astrin-coIP-HCR-Right-HCR-coIP-astrin-anti-GM130.tif
- blots images/Fig 1/Fig 1 A/Left-HCR-coIP-HCR-astrin-astrin-coIP-HCR-anti-GM130.tif
- blots images/Fig 1/Fig 1 A/Left-HCR-coIP-HCR-astrin-astrin-coIP-HCR-anti-GM130_marker.tif
- blots images/Fig 1/Fig 1 B/
- blots images/Fig 1/Fig 1 B/Fig1B-GST-pulldown-GFP-astrin-marker.tif
- blots images/Fig 1/Fig 1 B/Fig1B-GST-pulldown-GFP-astrin.tif
- blots images/Fig 1/Fig 1 B/GST-HCR.JPG
- blots images/Fig 1/Fig 1 D/
- blots images/Fig 1/Fig 1 D/GFP-IP-astrin-myc-anti-GFP-marker.tif
- blots images/Fig 1/Fig 1 D/GFP-IP-astrin-myc-anti-GFP.tif
- blots images/Fig 1/Fig 1 D/GFP-IP-astrin-myc-anti-myc-marker.tif
- blots images/Fig 1/Fig 1 D/GFP-IP-astrin-myc-anti-myc.tif
- blots images/Fig 1/Fig 1 E/
- blots images/Fig 1/Fig 1 E/myc-IP-HCR-GFP-anti-GFP.tif
- blots images/Fig 1/Fig 1 E/myc-IP-HCR-GFP-anti-GFP_marker.tif
- blots images/Fig 1/Fig 1 E/myc-IP-HCR-GFP-anti-myc.tif
- blots images/Fig 1/Fig 1 E/myc-IP-HCR-GFP-anti-myc_marker.tif
- blots images/Fig 1/Fig 1 F/
- blots images/Fig 1/Fig 1 F/HCR-CC3-GFP-coIP-astrin-CC2-myc-anti-GFP-marker.tif
- blots images/Fig 1/Fig 1 F/HCR-CC3-GFP-coIP-astrin-CC2-myc-anti-GFP.tif
- blots images/Fig 1/Fig 1 F/left-3-lanes-HCR-CC3-GFP-coIP-astrin-CC2-myc-anti-myc-marker.tif
- blots images/Fig 1/Fig 1 F/left-3-lanes-HCR-CC3-GFP-coIP-astrin-CC2-myc-anti-myc.tif
- blots images/Fig 1/Fig 1 G/
- blots images/Fig 1/Fig 1 G/GST-and-GST-astrin.jpg
- blots images/Fig 1/Fig 1 G/GST-astrin-pull-down-HCR-1-2-3-hi.tif
- blots images/Fig 1/Fig 1 G/GST-astrin-pull-down-HCR-1-2-3-his-marker.tif
- blots images/Fig 2/
- blots images/Fig 2/Fig 2 C/
- blots images/Fig 2/Fig 2 C/IP-astrin/
- blots images/Fig 2/Fig 2 C/IP-astrin/astrin-coIP-PCM1-anti-astrin-marker.tif
- blots images/Fig 2/Fig 2 C/IP-astrin/astrin-coIP-PCM1-anti-astrin.tif
- blots images/Fig 2/Fig 2 C/IP-astrin/left-three-lanes-astrin-coIP-PCM1-anti-PCM1-marker.tif
- blots images/Fig 2/Fig 2 C/IP-astrin/left-three-lanes-astrin-coIP-PCM1-anti-PCM1.tif
- blots images/Fig 2/Fig 2 C/IP-astrin/right-three-lanes-IP-astrin-beta-actin-marker.tif
- blots images/Fig 2/Fig 2 C/IP-astrin/right-three-lanes-IP-astrin-beta-actin.tif
- blots images/Fig 2/Fig 2 C/IP-HCR/
- blots images/Fig 2/Fig 2 C/IP-HCR/HCR-coIP-PCM1-anti-HCR-marker.tif
- blots images/Fig 2/Fig 2 C/IP-HCR/HCR-coIP-PCM1-anti-HCR.tif
- blots images/Fig 2/Fig 2 C/IP-HCR/HCR-coIP-PCM1-anti-PCM1-marker.tif
- blots images/Fig 2/Fig 2 C/IP-HCR/HCR-coIP-PCM1-anti-PCM1.tif
- blots images/Fig 2/Fig 2 C/IP-HCR/left-three-lanes-IP-HCR-beta-actin-marker.tif
- blots images/Fig 2/Fig 2 C/IP-HCR/left-three-lanes-IP-HCR-beta-actin.tif
- blots images/Fig 2/Fig 2 C/left-three-lanes-IP-HCR-right-three-lanes-IP-astrin-anti-GM130-marker.tif
- blots images/Fig 2/Fig 2 C/left-three-lanes-IP-HCR-right-three-lanes-IP-astrin-anti-GM130.tif
- blots images/Fig 3/
- blots images/Fig 3/Fig 3 A/
- blots images/Fig 3/Fig 3 A/Fig3A-anti-astrin-marker.tif
- blots images/Fig 3/Fig 3 A/Fig3A-anti-astrin.tif
- blots images/Fig 3/Fig 3 A/Fig3A-anti-HCR-marker.tif
- blots images/Fig 3/Fig 3 A/Fig3A-anti-HCR.tif
- blots images/Fig 3/Fig 3 A/Fig3A-beta-actin-marker.tif
- blots images/Fig 3/Fig 3 A/Fig3A-beta-actin.tif
- blots images/Fig 3/Fig 3 B/
- blots images/Fig 3/Fig 3 B/anti-HCR-marker.tif
- blots images/Fig 3/Fig 3 B/Fig3B-anti-GFP-marker.tif
- blots images/Fig 3/Fig 3 B/Fig3B-anti-GFP.tif
- blots images/Fig 3/Fig 3 B/Fig3B-anti-HCR.tif
- blots images/Fig 3/Fig 3 B/Fig3B-beta-actin-marker.tif
- blots images/Fig 3/Fig 3 B/Fig3B-beta-actin.tif
- blots images/Fig 3/Fig 3 G/
- blots images/Fig 3/Fig 3 G/Fig3G-astrin-marker.tif
- blots images/Fig 3/Fig 3 G/Fig3G-astrin.tif
- blots images/Fig 3/Fig 3 G/Fig3G-beta-actin-marker.tif
- blots images/Fig 3/Fig 3 G/Fig3G-beta-actin.tif
- blots images/Fig 3/Fig 3 G/Fig3G-GAPDH-marker.tif
- blots images/Fig 3/Fig 3 G/Fig3G-GAPDH.tif
- blots images/Fig 3/Fig 3 G/Fig3G-HCR-marker.tif
- blots images/Fig 3/Fig 3 G/Fig3G-HCR.tif
- blots images/Fig 3/Fig 3 G/Fig3G-Ub-marker.tif
- blots images/Fig 3/Fig 3 G/Fig3G-Ub.tif
- blots images/Fig 3/Fig 3 H/
- blots images/Fig 3/Fig 3 H/Fig3H-left-3-lanes-input-right-3-IP-anti-GFP-marker.tif
- blots images/Fig 3/Fig 3 H/Fig3H-left-3-lanes-input-right-3-IP-anti-GFP.tif
- blots images/Fig 3/Fig 3 H/Fig3H-left-3-lanes-input-right-3-IP-anti-HA-2-marker.tif
- blots images/Fig 3/Fig 3 H/Fig3H-left-3-lanes-input-right-3-IP-anti-HA-2.tif
- blots images/Fig 3/Fig 3 H/Fig3H-left-3-lanes-input-right-3-IP-anti-HA-marker.tif
- blots images/Fig 3/Fig 3 H/Fig3H-left-3-lanes-input-right-3-IP-anti-HA.tif
- blots images/Fig 3/Fig 3 H/input-astrin-marker.tif
- blots images/Fig 3/Fig 3 H/Input-astrin.tif
- blots images/Fig 3/Fig 3 H/Input-beta-actin-marker.tif
- blots images/Fig 3/Fig 3 H/Input-beta-actin.tif
- blots images/Fig 4/
- blots images/Fig 4/Fig 4 A/
- blots images/Fig 4/Fig 4 A/HCR-CC3-coIP-CEP72/
- blots images/Fig 4/Fig 4 A/HCR-CC3-coIP-CEP72/HCR-CC3-GFP-coIP-CEP72-antiCEP72-marker.tif
- blots images/Fig 4/Fig 4 A/HCR-CC3-coIP-CEP72/HCR-CC3-GFP-coIP-CEP72-antiCEP72.tif
- blots images/Fig 4/Fig 4 A/HCR-CC3-coIP-CEP72/HCR-CC3-GFP-coIP-CEP72-antiGFP-marker.tif
- blots images/Fig 4/Fig 4 A/HCR-CC3-coIP-CEP72/HCR-CC3-GFP-coIP-CEP72-antiGFP.tif
- blots images/Fig 4/Fig 4 A/IP-CEP72/
- blots images/Fig 4/Fig 4 A/IP-CEP72/CEP72-coIP-HCR-anti-CEP72-marker.tif
- blots images/Fig 4/Fig 4 A/IP-CEP72/CEP72-coIP-HCR-anti-CEP72.tif
- blots images/Fig 4/Fig 4 A/IP-CEP72/CEP72-coIP-HCR-anti-HCR-marker.tif
- blots images/Fig 4/Fig 4 A/IP-CEP72/CEP72-coIP-HCR-anti-HCR.tif
- blots images/Fig 4/Fig 4 A/IP-HCR/
- blots images/Fig 4/Fig 4 A/IP-HCR/HCR-coIP-CEP72-anti CEP72 with marker.tif
- blots images/Fig 4/Fig 4 A/IP-HCR/HCR-coIP-CEP72-anti CEP72-first-lane-is-superfluous sampling.tif
- blots images/Fig 4/Fig 4 A/IP-HCR/HCR-coIP-CEP72-anti HCR-marker.tif
- blots images/Fig 4/Fig 4 A/IP-HCR/HCR-coIP-CEP72-anti HCR.tif
- blots images/Fig 4/Fig 4 A/left-three-HCR-coip-CEP72-right-three-CEP72-coIP-HCR-anti-beta-actin.tif
- blots images/Fig 4/Fig 4 A/left-three-HCR-coip-CEP72-right-three-CEP72-coIP-HCR-anti-beta-actin_marker.tif
- blots images/Fig 4/FIg 4 B/
- blots images/Fig 4/FIg 4 B/Fig4B-GST-pull-down-His-HCR-1-2-3-marker.tif
- blots images/Fig 4/FIg 4 B/Fig4B-GST-pull-down-His-HCR-1-2-3.tif
- blots images/Fig 4/FIg 4 B/GST-CEP72.jpg
- blots images/Fig 4/Fig 4 C/
- blots images/Fig 4/Fig 4 C/astrin/
- blots images/Fig 4/Fig 4 C/astrin/Fig4C-anti-astrin-arker.tif
- blots images/Fig 4/Fig 4 C/astrin/Fig4C-antiastrin.tif
- blots images/Fig 4/Fig 4 C/beta-actin/
- blots images/Fig 4/Fig 4 C/beta-actin/Fig4C-beta-actin-marker.tif
- blots images/Fig 4/Fig 4 C/beta-actin/Fig4C-beta-actin.tif
- blots images/Fig 4/Fig 4 C/CEP72/
- blots images/Fig 4/Fig 4 C/CEP72/Fig4C-CEP72-marker.tif
- blots images/Fig 4/Fig 4 C/CEP72/Fig4C-CEP72.tif
- blots images/Fig 4/Fig 4 C/cyclin B1/
- blots images/Fig 4/Fig 4 C/cyclin B1/Fig4C-cyclinB1-marker.tif
- blots images/Fig 4/Fig 4 C/cyclin B1/Fig4C-cyclinB1.tif
- blots images/Fig 4/Fig 4 C/cyclin E/
- blots images/Fig 4/Fig 4 C/cyclin E/Fig4C-cyclin-E-marker.tif
- blots images/Fig 4/Fig 4 C/cyclin E/Fig4C-cyclin-E.tif
- blots images/Fig 4/Fig 4 C/HCR/
- blots images/Fig 4/Fig 4 C/HCR/Fig4C-HCR-marker.tif
- blots images/Fig 4/Fig 4 C/HCR/Fig4C-HCR.tif
- blots images/Fig 4/Fig 4 C/HURP/
- blots images/Fig 4/Fig 4 C/HURP/Fig4C-HURP-marker.tif
- blots images/Fig 4/Fig 4 C/HURP/Fig4C-HURP.tif
- blots images/Fig 5/
- blots images/Fig 5/Fig 5 C/
- blots images/Fig 5/Fig 5 C/astrin/
- blots images/Fig 5/Fig 5 C/astrin/Fig5C-astrin-marker.tif
- blots images/Fig 5/Fig 5 C/astrin/Fig5C-astrin.tif
- blots images/Fig 5/Fig 5 C/beta-actin/
- blots images/Fig 5/Fig 5 C/beta-actin/Fig5C-beta-actin.-marker.tif
- blots images/Fig 5/Fig 5 C/beta-actin/Fig5C-beta-actin.tif
- blots images/Fig 5/Fig 5 C/CDK5RAP2/
- blots images/Fig 5/Fig 5 C/CDK5RAP2/FIg5C-CDK5RAP2-marker.tif
- blots images/Fig 5/Fig 5 C/CDK5RAP2/FIg5C-CDK5RAP2.tif
- blots images/Fig 5/Fig 5 C/CEP152/
- blots images/Fig 5/Fig 5 C/CEP152/Fig5C-CEP152-marker.tif
- blots images/Fig 5/Fig 5 C/CEP152/Fig5C-CEP152.tif
- blots images/Fig 5/Fig 5 C/CEP63/
- blots images/Fig 5/Fig 5 C/CEP63/Fig5C-CEP63-marker.tif
- blots images/Fig 5/Fig 5 C/CEP63/Fig5C-CEP63.tif
- blots images/Fig 5/Fig 5 C/CEP72/
- blots images/Fig 5/Fig 5 C/CEP72/Fig5C-Right-4-lane-siRNA-anti-CEP72-marker.tif
- blots images/Fig 5/Fig 5 C/CEP72/Fig5C-Right-4-lane-siRNA-anti-CEP72.tif
- blots images/Fig 5/Fig 5 C/HCR/
- blots images/Fig 5/Fig 5 C/HCR/Fig5C-HCR-marker.tif
- blots images/Fig 5/Fig 5 C/HCR/FIg5C-HCR.tif
- blots images/Fig 5/Fig 5 E/
- blots images/Fig 5/Fig 5 E/left-siCEP152-right-siCEP63-beta-actin-marker.tif
- blots images/Fig 5/Fig 5 E/left-siCEP152-right-siCEP63-beta-actin.tif
- blots images/Fig 5/Fig 5 E/siCEP152/
- blots images/Fig 5/Fig 5 E/siCEP152/Fig5E-siCEP152-CEP152-marker.tif
- blots images/Fig 5/Fig 5 E/siCEP152/Fig5E-siCEP152-CEP152.tif
- blots images/Fig 5/Fig 5 E/siCEP152/Fig5E-siCEP152-HCR-marker.tif
- blots images/Fig 5/Fig 5 E/siCEP152/Fig5E-siCEP152-HCR.tif
- blots images/Fig 5/Fig 5 E/siCEP63/
- blots images/Fig 5/Fig 5 E/siCEP63/Fig5E-siCEP63-CEP63-marker.tif
- blots images/Fig 5/Fig 5 E/siCEP63/Fig5E-siCEP63-CEP63.tif
- blots images/Fig 5/Fig 5 E/siCEP63/Fig5E-siCEP63-HCR-marker.tif
- blots images/Fig 5/Fig 5 E/siCEP63/Fig5E-siCEP63-HCR.tif
- blots images/Fig 7/
- blots images/Fig 7/Fig 7 C/
- blots images/Fig 7/Fig 7 C/beta-actin/
- blots images/Fig 7/Fig 7 C/beta-actin/Fig7C-beta-actin-marker.tif
- blots images/Fig 7/Fig 7 C/beta-actin/Fig7C-beta-actin.tif
- blots images/Fig 7/Fig 7 C/cyclin B1/
- blots images/Fig 7/Fig 7 C/cyclin B1/Fig7C-cyclinB1-marker.tif
- blots images/Fig 7/Fig 7 C/cyclin B1/Fig7C-cyclinB1.tif
- blots images/Fig 7/Fig 7 C/HURP/
- blots images/Fig 7/Fig 7 C/HURP/Fig7C-HURP-marker.tif
- blots images/Fig 7/Fig 7 C/HURP/Fig7C-HURP.tif
- blots images/Fig 7/Fig 7 C/Securin/
- blots images/Fig 7/Fig 7 C/Securin/FIg7C-lane5-9-siRNA-ecurin-used-in-paper.tif
- blots images/Fig 7/Fig 7 C/Securin/Fig7C-lane5-9-siRNA-securin-marker-used-in-paper.tif
- blots images/Fig 7/Fig 7 C/Securin/siRNA-anti-securin-not-used-in-paper-redo-2-marker.tif
- blots images/Fig 7/Fig 7 C/Securin/siRNA-anti-securin-not-used-in-paper-redo-2.tif
- blots images/Fig 7/Fig 7 C/Securin/siRNA-anti-securin-not-used-in-paper-redo-marker.tif
- blots images/Fig 7/Fig 7 C/Securin/siRNA-anti-securin-not-used-in-paper-redo.tif
- blots images/Fig 7/Fig 7 C/Separase-and-Separase-cleaved/
- blots images/Fig 7/Fig 7 C/Separase-and-Separase-cleaved/Fig7C-separase-marker.tif
- blots images/Fig 7/Fig 7 C/Separase-and-Separase-cleaved/Fig7C-separase.tif
- blots images/Fig 7/Fig 7 G/
- blots images/Fig 7/Fig 7 G/beta-actin/
- blots images/Fig 7/Fig 7 G/beta-actin/Fig7G-beta-actin-marker.tif
- blots images/Fig 7/Fig 7 G/beta-actin/Fig7G-beta-actin.tif
- blots images/Fig 7/Fig 7 G/chk2/
- blots images/Fig 7/Fig 7 G/chk2/Fig7G-CHK2-marker.tif
- blots images/Fig 7/Fig 7 G/chk2/Fig7G-CHK2.tif
- blots images/Fig 7/Fig 7 G/pChk2/
- blots images/Fig 7/Fig 7 G/pChk2/Fig7G-pCHK2-marker.tif
- blots images/Fig 7/Fig 7 G/pChk2/Fig7G-pCHK2.tif
- blots images/Fig 7/Fig 7 G/The third lane is siAstrin, not presented in paper
